# Supplementary material for: Mechanistic studies of a lipase unveil effect of pH on hydrolysis products of small PET modules
Source: Nat Commun. 2023 Jun 15;14:3556. doi: 10.1038/s41467-023-39201-1 (PMC10272158; doi:10.1038/s41467-023-39201-1)
Supplement: Supplementary file 7 — Source Data [file 41467_2023_39201_MOESM7_ESM.xlsx]

## Sheet: Fig2-e
	Population analysis defining the relative position of Hγ of Ser105 and its activator His224, and of Hγ of Ser105 and Asp134, at pH 5 and 9.
	BHET pH5 and pH9
	Ser105-Asp134 /Å	Ser105-His224 /Å	Population
	1	60	0
	1.1	60	0
	1.2	60	0
	1.3	60	0
	1.4	60	0
	1.5	60	0
	1.6	60	0
	1.7	60	0
	1.8	60	0
	1.9	60	0
	2	60	0
	2.1	60	0
	2.2	60	0
	2.3	60	0
	2.4	60	0
	2.5	60	0
	2.6	60	0
	2.7	60	0
	2.8	60	0
	2.9	60	0
	3	60	0
	3.1	60	0
	3.2	60	0
	3.3	60	0
	3.4	60	0
	3.5	60	0
	3.6	60	0
	3.7	60	0
	3.8	60	0
	3.9	60	0
	4	60	0
	4.1	60	0
	4.2	60	0
	4.3	60	0
	4.4	60	0
	4.5	60	0
	4.6	60	0
	4.7	60	0
	4.8	60	0
	4.9	60	0
	5	60	0
	5.1	60	0
	5.2	60	0
	5.3	60	0
	5.4	60	0
	5.5	60	0
	5.6	60	0
	5.7	60	0
	5.8	60	0
	5.9	60	0
	1	60.5	0
	1.1	60.5	0
	1.2	60.5	0
	1.3	60.5	0
	1.4	60.5	0
	1.5	60.5	0
	1.6	60.5	0
	1.7	60.5	0
	1.8	60.5	0
	1.9	60.5	0
	2	60.5	0
	2.1	60.5	0
	2.2	60.5	0
	2.3	60.5	0
	2.4	60.5	0
	2.5	60.5	0
	2.6	60.5	0
	2.7	60.5	0
	2.8	60.5	0
	2.9	60.5	0
	3	60.5	0
	3.1	60.5	0
	3.2	60.5	0
	3.3	60.5	0
	3.4	60.5	0
	3.5	60.5	0
	3.6	60.5	0
	3.7	60.5	0
	3.8	60.5	0
	3.9	60.5	0
	4	60.5	0
	4.1	60.5	0
	4.2	60.5	0
	4.3	60.5	0
	4.4	60.5	0
	4.5	60.5	0
	4.6	60.5	0
	4.7	60.5	0
	4.8	60.5	0
	4.9	60.5	0
	5	60.5	0
	5.1	60.5	0
	5.2	60.5	0
	5.3	60.5	0
	5.4	60.5	0
	5.5	60.5	0
	5.6	60.5	0
	5.7	60.5	0
	5.8	60.5	0
	5.9	60.5	0
	1	61	0
	1.1	61	0
	1.2	61	0
	1.3	61	0
	1.4	61	0
	1.5	61	0
	1.6	61	0
	1.7	61	0
	1.8	61	0
	1.9	61	0
	2	61	0
	2.1	61	0
	2.2	61	0
	2.3	61	0
	2.4	61	0
	2.5	61	0
	2.6	61	0
	2.7	61	0
	2.8	61	0
	2.9	61	0
	3	61	0
	3.1	61	0
	3.2	61	0
	3.3	61	0
	3.4	61	0
	3.5	61	0
	3.6	61	0
	3.7	61	0
	3.8	61	0
	3.9	61	0
	4	61	0
	4.1	61	0
	4.2	61	0
	4.3	61	0
	4.4	61	0
	4.5	61	0
	4.6	61	0
	4.7	61	0
	4.8	61	0
	4.9	61	0
	5	61	0
	5.1	61	0
	5.2	61	0
	5.3	61	0
	5.4	61	0
	5.5	61	0
	5.6	61	0
	5.7	61	0
	5.8	61	0
	5.9	61	0
	1	61.5	0
	1.1	61.5	0
	1.2	61.5	0
	1.3	61.5	0
	1.4	61.5	0
	1.5	61.5	0
	1.6	61.5	0
	1.7	61.5	0
	1.8	61.5	0
	1.9	61.5	0
	2	61.5	0
	2.1	61.5	0
	2.2	61.5	0
	2.3	61.5	0
	2.4	61.5	0
	2.5	61.5	0
	2.6	61.5	0
	2.7	61.5	0
	2.8	61.5	0
	2.9	61.5	0
	3	61.5	0
	3.1	61.5	0
	3.2	61.5	0
	3.3	61.5	0
	3.4	61.5	0
	3.5	61.5	0
	3.6	61.5	0
	3.7	61.5	0
	3.8	61.5	0
	3.9	61.5	0
	4	61.5	0
	4.1	61.5	0
	4.2	61.5	0
	4.3	61.5	0
	4.4	61.5	0
	4.5	61.5	0
	4.6	61.5	0
	4.7	61.5	0
	4.8	61.5	0
	4.9	61.5	0
	5	61.5	0
	5.1	61.5	0
	5.2	61.5	0
	5.3	61.5	0
	5.4	61.5	0
	5.5	61.5	0
	5.6	61.5	0
	5.7	61.5	0
	5.8	61.5	0
	5.9	61.5	0
	1	62	0
	1.1	62	0
	1.2	62	0
	1.3	62	0
	1.4	62	0
	1.5	62	0
	1.6	62	0
	1.7	62	0
	1.8	62	0
	1.9	62	0
	2	62	0
	2.1	62	0
	2.2	62	0
	2.3	62	0
	2.4	62	0
	2.5	62	0
	2.6	62	0
	2.7	62	0
	2.8	62	0
	2.9	62	0
	3	62	0
	3.1	62	0
	3.2	62	0
	3.3	62	0
	3.4	62	0
	3.5	62	0
	3.6	62	0
	3.7	62	0
	3.8	62	0
	3.9	62	0
	4	62	0
	4.1	62	0
	4.2	62	0
	4.3	62	0
	4.4	62	0
	4.5	62	0
	4.6	62	0
	4.7	62	0
	4.8	62	0
	4.9	62	0
	5	62	0
	5.1	62	0
	5.2	62	0
	5.3	62	0
	5.4	62	0
	5.5	62	0
	5.6	62	0
	5.7	62	0
	5.8	62	0
	5.9	62	0
	1	62.5	0
	1.1	62.5	0
	1.2	62.5	0
	1.3	62.5	0
	1.4	62.5	0
	1.5	62.5	0
	1.6	62.5	0
	1.7	62.5	0
	1.8	62.5	0
	1.9	62.5	0
	2	62.5	0
	2.1	62.5	0
	2.2	62.5	0
	2.3	62.5	0
	2.4	62.5	0
	2.5	62.5	0
	2.6	62.5	0
	2.7	62.5	0
	2.8	62.5	0
	2.9	62.5	0
	3	62.5	0
	3.1	62.5	0
	3.2	62.5	0
	3.3	62.5	0
	3.4	62.5	0
	3.5	62.5	0
	3.6	62.5	0
	3.7	62.5	0
	3.8	62.5	0
	3.9	62.5	0
	4	62.5	0
	4.1	62.5	0
	4.2	62.5	0
	4.3	62.5	0
	4.4	62.5	0
	4.5	62.5	0
	4.6	62.5	0
	4.7	62.5	0
	4.8	62.5	0
	4.9	62.5	0
	5	62.5	0
	5.1	62.5	0
	5.2	62.5	0
	5.3	62.5	0
	5.4	62.5	0
	5.5	62.5	0
	5.6	62.5	0
	5.7	62.5	0
	5.8	62.5	0
	5.9	62.5	0
	1	63	0
	1.1	63	0
	1.2	63	0
	1.3	63	0
	1.4	63	0
	1.5	63	0
	1.6	63	0
	1.7	63	0
	1.8	63	0
	1.9	63	0
	2	63	0
	2.1	63	0
	2.2	63	0
	2.3	63	0
	2.4	63	0
	2.5	63	0
	2.6	63	0
	2.7	63	0
	2.8	63	0
	2.9	63	0
	3	63	0
	3.1	63	0
	3.2	63	0
	3.3	63	0
	3.4	63	0
	3.5	63	0
	3.6	63	0
	3.7	63	0
	3.8	63	0
	3.9	63	0
	4	63	0
	4.1	63	0
	4.2	63	0
	4.3	63	0
	4.4	63	0
	4.5	63	0
	4.6	63	0
	4.7	63	0
	4.8	63	0
	4.9	63	0
	5	63	0
	5.1	63	0
	5.2	63	0
	5.3	63	0
	5.4	63	0
	5.5	63	0
	5.6	63	0
	5.7	63	0
	5.8	63	0
	5.9	63	0
	1	63.5	0
	1.1	63.5	0
	1.2	63.5	0
	1.3	63.5	0
	1.4	63.5	0
	1.5	63.5	0
	1.6	63.5	0
	1.7	63.5	0
	1.8	63.5	0
	1.9	63.5	0
	2	63.5	0
	2.1	63.5	0
	2.2	63.5	0
	2.3	63.5	0
	2.4	63.5	0
	2.5	63.5	0
	2.6	63.5	0
	2.7	63.5	0
	2.8	63.5	0
	2.9	63.5	1
	3	63.5	2
	3.1	63.5	0
	3.2	63.5	0
	3.3	63.5	0
	3.4	63.5	0
	3.5	63.5	0
	3.6	63.5	0
	3.7	63.5	0
	3.8	63.5	0
	3.9	63.5	0
	4	63.5	0
	4.1	63.5	0
	4.2	63.5	0
	4.3	63.5	0
	4.4	63.5	0
	4.5	63.5	0
	4.6	63.5	0
	4.7	63.5	0
	4.8	63.5	0
	4.9	63.5	0
	5	63.5	0
	5.1	63.5	0
	5.2	63.5	0
	5.3	63.5	0
	5.4	63.5	0
	5.5	63.5	0
	5.6	63.5	0
	5.7	63.5	0
	5.8	63.5	0
	5.9	63.5	0
	1	64	0
	1.1	64	0
	1.2	64	0
	1.3	64	0
	1.4	64	0
	1.5	64	0
	1.6	64	0
	1.7	64	0
	1.8	64	0
	1.9	64	0
	2	64	0
	2.1	64	0
	2.2	64	0
	2.3	64	0
	2.4	64	0
	2.5	64	0
	2.6	64	0
	2.7	64	0
	2.8	64	0
	2.9	64	1
	3	64	0
	3.1	64	2
	3.2	64	0
	3.3	64	0
	3.4	64	0
	3.5	64	0
	3.6	64	0
	3.7	64	0
	3.8	64	0
	3.9	64	0
	4	64	0
	4.1	64	0
	4.2	64	0
	4.3	64	0
	4.4	64	0
	4.5	64	0
	4.6	64	0
	4.7	64	0
	4.8	64	0
	4.9	64	0
	5	64	0
	5.1	64	0
	5.2	64	0
	5.3	64	0
	5.4	64	0
	5.5	64	0
	5.6	64	0
	5.7	64	0
	5.8	64	0
	5.9	64	0
	1	64.5	0
	1.1	64.5	0
	1.2	64.5	0
	1.3	64.5	0
	1.4	64.5	0
	1.5	64.5	0
	1.6	64.5	0
	1.7	64.5	0
	1.8	64.5	0
	1.9	64.5	0
	2	64.5	0
	2.1	64.5	0
	2.2	64.5	0
	2.3	64.5	0
	2.4	64.5	0
	2.5	64.5	0
	2.6	64.5	0
	2.7	64.5	0
	2.8	64.5	0
	2.9	64.5	0
	3	64.5	0
	3.1	64.5	0
	3.2	64.5	0
	3.3	64.5	0
	3.4	64.5	0
	3.5	64.5	0
	3.6	64.5	0
	3.7	64.5	0
	3.8	64.5	0
	3.9	64.5	0
	4	64.5	0
	4.1	64.5	0
	4.2	64.5	0
	4.3	64.5	0
	4.4	64.5	0
	4.5	64.5	0
	4.6	64.5	0
	4.7	64.5	0
	4.8	64.5	0
	4.9	64.5	0
	5	64.5	0
	5.1	64.5	0
	5.2	64.5	0
	5.3	64.5	0
	5.4	64.5	0
	5.5	64.5	0
	5.6	64.5	0
	5.7	64.5	0
	5.8	64.5	0
	5.9	64.5	0
	1	65	0
	1.1	65	0
	1.2	65	0
	1.3	65	0
	1.4	65	0
	1.5	65	0
	1.6	65	0
	1.7	65	0
	1.8	65	0
	1.9	65	0
	2	65	0
	2.1	65	0
	2.2	65	0
	2.3	65	0
	2.4	65	0
	2.5	65	0
	2.6	65	0
	2.7	65	0
	2.8	65	0
	2.9	65	0
	3	65	0
	3.1	65	2
	3.2	65	0
	3.3	65	0
	3.4	65	0
	3.5	65	0
	3.6	65	0
	3.7	65	0
	3.8	65	0
	3.9	65	0
	4	65	0
	4.1	65	0
	4.2	65	0
	4.3	65	0
	4.4	65	0
	4.5	65	0
	4.6	65	0
	4.7	65	0
	4.8	65	0
	4.9	65	0
	5	65	0
	5.1	65	0
	5.2	65	0
	5.3	65	0
	5.4	65	0
	5.5	65	0
	5.6	65	0
	5.7	65	0
	5.8	65	0
	5.9	65	0
	1	65.5	0
	1.1	65.5	0
	1.2	65.5	0
	1.3	65.5	0
	1.4	65.5	0
	1.5	65.5	0
	1.6	65.5	0
	1.7	65.5	0
	1.8	65.5	0
	1.9	65.5	0
	2	65.5	0
	2.1	65.5	0
	2.2	65.5	0
	2.3	65.5	0
	2.4	65.5	0
	2.5	65.5	0
	2.6	65.5	0
	2.7	65.5	0
	2.8	65.5	0
	2.9	65.5	0
	3	65.5	0
	3.1	65.5	0
	3.2	65.5	0
	3.3	65.5	0
	3.4	65.5	0
	3.5	65.5	0
	3.6	65.5	0
	3.7	65.5	0
	3.8	65.5	0
	3.9	65.5	0
	4	65.5	0
	4.1	65.5	0
	4.2	65.5	0
	4.3	65.5	0
	4.4	65.5	0
	4.5	65.5	0
	4.6	65.5	0
	4.7	65.5	0
	4.8	65.5	0
	4.9	65.5	0
	5	65.5	0
	5.1	65.5	0
	5.2	65.5	0
	5.3	65.5	0
	5.4	65.5	0
	5.5	65.5	0
	5.6	65.5	0
	5.7	65.5	0
	5.8	65.5	0
	5.9	65.5	0
	1	66	0
	1.1	66	0
	1.2	66	0
	1.3	66	0
	1.4	66	0
	1.5	66	0
	1.6	66	0
	1.7	66	0
	1.8	66	0
	1.9	66	0
	2	66	0
	2.1	66	0
	2.2	66	0
	2.3	66	0
	2.4	66	0
	2.5	66	0
	2.6	66	0
	2.7	66	0
	2.8	66	0
	2.9	66	0
	3	66	1
	3.1	66	0
	3.2	66	0
	3.3	66	0
	3.4	66	0
	3.5	66	0
	3.6	66	0
	3.7	66	0
	3.8	66	0
	3.9	66	0
	4	66	0
	4.1	66	0
	4.2	66	0
	4.3	66	0
	4.4	66	0
	4.5	66	0
	4.6	66	0
	4.7	66	0
	4.8	66	0
	4.9	66	0
	5	66	0
	5.1	66	0
	5.2	66	0
	5.3	66	0
	5.4	66	0
	5.5	66	0
	5.6	66	0
	5.7	66	0
	5.8	66	0
	5.9	66	0
	1	66.5	0
	1.1	66.5	0
	1.2	66.5	0
	1.3	66.5	0
	1.4	66.5	0
	1.5	66.5	0
	1.6	66.5	0
	1.7	66.5	0
	1.8	66.5	0
	1.9	66.5	0
	2	66.5	0
	2.1	66.5	0
	2.2	66.5	0
	2.3	66.5	0
	2.4	66.5	0
	2.5	66.5	0
	2.6	66.5	0
	2.7	66.5	0
	2.8	66.5	0
	2.9	66.5	0
	3	66.5	0
	3.1	66.5	0
	3.2	66.5	1
	3.3	66.5	0
	3.4	66.5	0
	3.5	66.5	0
	3.6	66.5	0
	3.7	66.5	0
	3.8	66.5	0
	3.9	66.5	0
	4	66.5	0
	4.1	66.5	0
	4.2	66.5	1
	4.3	66.5	0
	4.4	66.5	0
	4.5	66.5	0
	4.6	66.5	0
	4.7	66.5	0
	4.8	66.5	0
	4.9	66.5	0
	5	66.5	0
	5.1	66.5	0
	5.2	66.5	0
	5.3	66.5	0
	5.4	66.5	0
	5.5	66.5	0
	5.6	66.5	0
	5.7	66.5	0
	5.8	66.5	0
	5.9	66.5	0
	1	67	0
	1.1	67	0
	1.2	67	0
	1.3	67	0
	1.4	67	0
	1.5	67	0
	1.6	67	0
	1.7	67	0
	1.8	67	0
	1.9	67	0
	2	67	0
	2.1	67	0
	2.2	67	0
	2.3	67	0
	2.4	67	0
	2.5	67	0
	2.6	67	0
	2.7	67	0
	2.8	67	0
	2.9	67	2
	3	67	0
	3.1	67	0
	3.2	67	0
	3.3	67	0
	3.4	67	0
	3.5	67	0
	3.6	67	0
	3.7	67	0
	3.8	67	0
	3.9	67	0
	4	67	0
	4.1	67	0
	4.2	67	0
	4.3	67	0
	4.4	67	0
	4.5	67	0
	4.6	67	0
	4.7	67	0
	4.8	67	0
	4.9	67	0
	5	67	0
	5.1	67	0
	5.2	67	0
	5.3	67	0
	5.4	67	0
	5.5	67	0
	5.6	67	0
	5.7	67	0
	5.8	67	0
	5.9	67	0
	1	67.5	0
	1.1	67.5	0
	1.2	67.5	0
	1.3	67.5	0
	1.4	67.5	0
	1.5	67.5	0
	1.6	67.5	0
	1.7	67.5	0
	1.8	67.5	0
	1.9	67.5	0
	2	67.5	0
	2.1	67.5	0
	2.2	67.5	0
	2.3	67.5	0
	2.4	67.5	0
	2.5	67.5	0
	2.6	67.5	0
	2.7	67.5	0
	2.8	67.5	0
	2.9	67.5	0
	3	67.5	1
	3.1	67.5	2
	3.2	67.5	0
	3.3	67.5	0
	3.4	67.5	0
	3.5	67.5	0
	3.6	67.5	0
	3.7	67.5	0
	3.8	67.5	0
	3.9	67.5	0
	4	67.5	0
	4.1	67.5	0
	4.2	67.5	0
	4.3	67.5	0
	4.4	67.5	0
	4.5	67.5	0
	4.6	67.5	0
	4.7	67.5	0
	4.8	67.5	0
	4.9	67.5	0
	5	67.5	0
	5.1	67.5	0
	5.2	67.5	0
	5.3	67.5	0
	5.4	67.5	0
	5.5	67.5	0
	5.6	67.5	0
	5.7	67.5	0
	5.8	67.5	0
	5.9	67.5	0
	1	68	0
	1.1	68	0
	1.2	68	0
	1.3	68	0
	1.4	68	0
	1.5	68	0
	1.6	68	0
	1.7	68	0
	1.8	68	0
	1.9	68	0
	2	68	0
	2.1	68	0
	2.2	68	0
	2.3	68	0
	2.4	68	0
	2.5	68	0
	2.6	68	0
	2.7	68	0
	2.8	68	0
	2.9	68	1
	3	68	0
	3.1	68	1
	3.2	68	0
	3.3	68	0
	3.4	68	0
	3.5	68	0
	3.6	68	0
	3.7	68	0
	3.8	68	0
	3.9	68	0
	4	68	0
	4.1	68	0
	4.2	68	0
	4.3	68	0
	4.4	68	0
	4.5	68	0
	4.6	68	0
	4.7	68	0
	4.8	68	0
	4.9	68	0
	5	68	0
	5.1	68	0
	5.2	68	0
	5.3	68	0
	5.4	68	0
	5.5	68	0
	5.6	68	0
	5.7	68	0
	5.8	68	0
	5.9	68	0
	1	68.5	0
	1.1	68.5	0
	1.2	68.5	0
	1.3	68.5	0
	1.4	68.5	0
	1.5	68.5	0
	1.6	68.5	0
	1.7	68.5	0
	1.8	68.5	0
	1.9	68.5	0
	2	68.5	0
	2.1	68.5	0
	2.2	68.5	0
	2.3	68.5	0
	2.4	68.5	0
	2.5	68.5	0
	2.6	68.5	0
	2.7	68.5	0
	2.8	68.5	0
	2.9	68.5	2
	3	68.5	3
	3.1	68.5	1
	3.2	68.5	2
	3.3	68.5	0
	3.4	68.5	0
	3.5	68.5	0
	3.6	68.5	0
	3.7	68.5	0
	3.8	68.5	0
	3.9	68.5	0
	4	68.5	0
	4.1	68.5	0
	4.2	68.5	0
	4.3	68.5	0
	4.4	68.5	0
	4.5	68.5	0
	4.6	68.5	0
	4.7	68.5	0
	4.8	68.5	0
	4.9	68.5	0
	5	68.5	0
	5.1	68.5	0
	5.2	68.5	0
	5.3	68.5	0
	5.4	68.5	0
	5.5	68.5	0
	5.6	68.5	0
	5.7	68.5	0
	5.8	68.5	0
	5.9	68.5	0
	1	69	0
	1.1	69	0
	1.2	69	0
	1.3	69	0
	1.4	69	0
	1.5	69	0
	1.6	69	0
	1.7	69	0
	1.8	69	0
	1.9	69	0
	2	69	0
	2.1	69	0
	2.2	69	0
	2.3	69	0
	2.4	69	0
	2.5	69	0
	2.6	69	0
	2.7	69	0
	2.8	69	0
	2.9	69	0
	3	69	1
	3.1	69	0
	3.2	69	0
	3.3	69	0
	3.4	69	0
	3.5	69	0
	3.6	69	0
	3.7	69	0
	3.8	69	0
	3.9	69	1
	4	69	0
	4.1	69	1
	4.2	69	0
	4.3	69	0
	4.4	69	0
	4.5	69	0
	4.6	69	0
	4.7	69	0
	4.8	69	0
	4.9	69	0
	5	69	0
	5.1	69	0
	5.2	69	0
	5.3	69	0
	5.4	69	0
	5.5	69	0
	5.6	69	0
	5.7	69	0
	5.8	69	0
	5.9	69	0
	1	69.5	0
	1.1	69.5	0
	1.2	69.5	0
	1.3	69.5	0
	1.4	69.5	0
	1.5	69.5	0
	1.6	69.5	0
	1.7	69.5	0
	1.8	69.5	0
	1.9	69.5	0
	2	69.5	0
	2.1	69.5	0
	2.2	69.5	0
	2.3	69.5	0
	2.4	69.5	0
	2.5	69.5	0
	2.6	69.5	0
	2.7	69.5	0
	2.8	69.5	0
	2.9	69.5	3
	3	69.5	1
	3.1	69.5	1
	3.2	69.5	0
	3.3	69.5	0
	3.4	69.5	0
	3.5	69.5	0
	3.6	69.5	0
	3.7	69.5	0
	3.8	69.5	0
	3.9	69.5	0
	4	69.5	0
	4.1	69.5	0
	4.2	69.5	0
	4.3	69.5	0
	4.4	69.5	0
	4.5	69.5	0
	4.6	69.5	0
	4.7	69.5	0
	4.8	69.5	0
	4.9	69.5	0
	5	69.5	0
	5.1	69.5	0
	5.2	69.5	0
	5.3	69.5	0
	5.4	69.5	0
	5.5	69.5	0
	5.6	69.5	0
	5.7	69.5	0
	5.8	69.5	0
	5.9	69.5	0
	1	70	0
	1.1	70	0
	1.2	70	0
	1.3	70	0
	1.4	70	0
	1.5	70	0
	1.6	70	0
	1.7	70	0
	1.8	70	0
	1.9	70	0
	2	70	0
	2.1	70	0
	2.2	70	0
	2.3	70	0
	2.4	70	0
	2.5	70	0
	2.6	70	0
	2.7	70	0
	2.8	70	0
	2.9	70	2
	3	70	3
	3.1	70	1
	3.2	70	0
	3.3	70	0
	3.4	70	0
	3.5	70	0
	3.6	70	0
	3.7	70	0
	3.8	70	0
	3.9	70	0
	4	70	0
	4.1	70	0
	4.2	70	0
	4.3	70	1
	4.4	70	0
	4.5	70	0
	4.6	70	0
	4.7	70	0
	4.8	70	0
	4.9	70	0
	5	70	0
	5.1	70	0
	5.2	70	0
	5.3	70	0
	5.4	70	0
	5.5	70	0
	5.6	70	0
	5.7	70	0
	5.8	70	0
	5.9	70	0
	1	70.5	0
	1.1	70.5	0
	1.2	70.5	0
	1.3	70.5	0
	1.4	70.5	0
	1.5	70.5	0
	1.6	70.5	0
	1.7	70.5	0
	1.8	70.5	0
	1.9	70.5	0
	2	70.5	0
	2.1	70.5	0
	2.2	70.5	0
	2.3	70.5	0
	2.4	70.5	0
	2.5	70.5	0
	2.6	70.5	0
	2.7	70.5	0
	2.8	70.5	3
	2.9	70.5	3
	3	70.5	6
	3.1	70.5	3
	3.2	70.5	0
	3.3	70.5	0
	3.4	70.5	0
	3.5	70.5	0
	3.6	70.5	0
	3.7	70.5	0
	3.8	70.5	0
	3.9	70.5	0
	4	70.5	0
	4.1	70.5	1
	4.2	70.5	0
	4.3	70.5	0
	4.4	70.5	0
	4.5	70.5	0
	4.6	70.5	0
	4.7	70.5	0
	4.8	70.5	0
	4.9	70.5	0
	5	70.5	0
	5.1	70.5	0
	5.2	70.5	0
	5.3	70.5	0
	5.4	70.5	0
	5.5	70.5	0
	5.6	70.5	0
	5.7	70.5	0
	5.8	70.5	0
	5.9	70.5	0
	1	71	0
	1.1	71	0
	1.2	71	0
	1.3	71	0
	1.4	71	0
	1.5	71	0
	1.6	71	0
	1.7	71	0
	1.8	71	0
	1.9	71	0
	2	71	0
	2.1	71	0
	2.2	71	0
	2.3	71	0
	2.4	71	0
	2.5	71	0
	2.6	71	0
	2.7	71	0
	2.8	71	0
	2.9	71	7
	3	71	4
	3.1	71	1
	3.2	71	1
	3.3	71	0
	3.4	71	0
	3.5	71	0
	3.6	71	0
	3.7	71	0
	3.8	71	0
	3.9	71	0
	4	71	1
	4.1	71	0
	4.2	71	0
	4.3	71	0
	4.4	71	0
	4.5	71	0
	4.6	71	0
	4.7	71	0
	4.8	71	0
	4.9	71	0
	5	71	0
	5.1	71	0
	5.2	71	0
	5.3	71	0
	5.4	71	0
	5.5	71	0
	5.6	71	0
	5.7	71	0
	5.8	71	0
	5.9	71	0
	1	71.5	0
	1.1	71.5	0
	1.2	71.5	0
	1.3	71.5	0
	1.4	71.5	0
	1.5	71.5	0
	1.6	71.5	0
	1.7	71.5	0
	1.8	71.5	0
	1.9	71.5	0
	2	71.5	0
	2.1	71.5	0
	2.2	71.5	0
	2.3	71.5	0
	2.4	71.5	0
	2.5	71.5	0
	2.6	71.5	0
	2.7	71.5	0
	2.8	71.5	1
	2.9	71.5	13
	3	71.5	4
	3.1	71.5	0
	3.2	71.5	0
	3.3	71.5	0
	3.4	71.5	0
	3.5	71.5	1
	3.6	71.5	0
	3.7	71.5	0
	3.8	71.5	0
	3.9	71.5	0
	4	71.5	0
	4.1	71.5	1
	4.2	71.5	0
	4.3	71.5	0
	4.4	71.5	1
	4.5	71.5	0
	4.6	71.5	0
	4.7	71.5	0
	4.8	71.5	0
	4.9	71.5	0
	5	71.5	0
	5.1	71.5	0
	5.2	71.5	0
	5.3	71.5	0
	5.4	71.5	0
	5.5	71.5	0
	5.6	71.5	0
	5.7	71.5	0
	5.8	71.5	0
	5.9	71.5	0
	1	72	0
	1.1	72	0
	1.2	72	0
	1.3	72	0
	1.4	72	0
	1.5	72	0
	1.6	72	0
	1.7	72	0
	1.8	72	0
	1.9	72	0
	2	72	0
	2.1	72	0
	2.2	72	0
	2.3	72	0
	2.4	72	0
	2.5	72	0
	2.6	72	0
	2.7	72	1
	2.8	72	1
	2.9	72	14
	3	72	4
	3.1	72	2
	3.2	72	1
	3.3	72	0
	3.4	72	0
	3.5	72	0
	3.6	72	0
	3.7	72	0
	3.8	72	0
	3.9	72	0
	4	72	1
	4.1	72	0
	4.2	72	0
	4.3	72	0
	4.4	72	0
	4.5	72	0
	4.6	72	0
	4.7	72	0
	4.8	72	0
	4.9	72	0
	5	72	0
	5.1	72	0
	5.2	72	0
	5.3	72	0
	5.4	72	0
	5.5	72	0
	5.6	72	0
	5.7	72	0
	5.8	72	0
	5.9	72	0
	1	72.5	0
	1.1	72.5	0
	1.2	72.5	0
	1.3	72.5	0
	1.4	72.5	0
	1.5	72.5	0
	1.6	72.5	0
	1.7	72.5	0
	1.8	72.5	0
	1.9	72.5	0
	2	72.5	0
	2.1	72.5	0
	2.2	72.5	0
	2.3	72.5	0
	2.4	72.5	0
	2.5	72.5	0
	2.6	72.5	0
	2.7	72.5	0
	2.8	72.5	6
	2.9	72.5	8
	3	72.5	8
	3.1	72.5	1
	3.2	72.5	1
	3.3	72.5	0
	3.4	72.5	0
	3.5	72.5	0
	3.6	72.5	0
	3.7	72.5	0
	3.8	72.5	0
	3.9	72.5	0
	4	72.5	0
	4.1	72.5	1
	4.2	72.5	0
	4.3	72.5	0
	4.4	72.5	0
	4.5	72.5	0
	4.6	72.5	0
	4.7	72.5	0
	4.8	72.5	0
	4.9	72.5	0
	5	72.5	0
	5.1	72.5	0
	5.2	72.5	0
	5.3	72.5	0
	5.4	72.5	0
	5.5	72.5	0
	5.6	72.5	0
	5.7	72.5	0
	5.8	72.5	0
	5.9	72.5	0
	1	73	0
	1.1	73	0
	1.2	73	0
	1.3	73	0
	1.4	73	0
	1.5	73	0
	1.6	73	0
	1.7	73	0
	1.8	73	0
	1.9	73	0
	2	73	0
	2.1	73	0
	2.2	73	0
	2.3	73	0
	2.4	73	0
	2.5	73	0
	2.6	73	0
	2.7	73	1
	2.8	73	10
	2.9	73	10
	3	73	11
	3.1	73	2
	3.2	73	0
	3.3	73	1
	3.4	73	0
	3.5	73	0
	3.6	73	0
	3.7	73	1
	3.8	73	0
	3.9	73	0
	4	73	0
	4.1	73	0
	4.2	73	0
	4.3	73	0
	4.4	73	0
	4.5	73	0
	4.6	73	0
	4.7	73	0
	4.8	73	0
	4.9	73	0
	5	73	0
	5.1	73	0
	5.2	73	0
	5.3	73	0
	5.4	73	0
	5.5	73	0
	5.6	73	0
	5.7	73	0
	5.8	73	0
	5.9	73	0
	1	73.5	0
	1.1	73.5	0
	1.2	73.5	0
	1.3	73.5	0
	1.4	73.5	0
	1.5	73.5	0
	1.6	73.5	0
	1.7	73.5	0
	1.8	73.5	0
	1.9	73.5	0
	2	73.5	0
	2.1	73.5	0
	2.2	73.5	0
	2.3	73.5	0
	2.4	73.5	0
	2.5	73.5	0
	2.6	73.5	0
	2.7	73.5	2
	2.8	73.5	5
	2.9	73.5	9
	3	73.5	15
	3.1	73.5	4
	3.2	73.5	1
	3.3	73.5	0
	3.4	73.5	0
	3.5	73.5	0
	3.6	73.5	0
	3.7	73.5	1
	3.8	73.5	0
	3.9	73.5	0
	4	73.5	0
	4.1	73.5	0
	4.2	73.5	0
	4.3	73.5	0
	4.4	73.5	0
	4.5	73.5	0
	4.6	73.5	0
	4.7	73.5	0
	4.8	73.5	0
	4.9	73.5	0
	5	73.5	0
	5.1	73.5	0
	5.2	73.5	0
	5.3	73.5	0
	5.4	73.5	0
	5.5	73.5	0
	5.6	73.5	0
	5.7	73.5	0
	5.8	73.5	0
	5.9	73.5	0
	1	74	0
	1.1	74	0
	1.2	74	0
	1.3	74	0
	1.4	74	0
	1.5	74	0
	1.6	74	0
	1.7	74	0
	1.8	74	0
	1.9	74	0
	2	74	0
	2.1	74	0
	2.2	74	0
	2.3	74	0
	2.4	74	0
	2.5	74	0
	2.6	74	0
	2.7	74	3
	2.8	74	9
	2.9	74	8
	3	74	10
	3.1	74	4
	3.2	74	1
	3.3	74	0
	3.4	74	0
	3.5	74	0
	3.6	74	0
	3.7	74	0
	3.8	74	1
	3.9	74	0
	4	74	0
	4.1	74	1
	4.2	74	0
	4.3	74	0
	4.4	74	0
	4.5	74	0
	4.6	74	0
	4.7	74	0
	4.8	74	0
	4.9	74	0
	5	74	0
	5.1	74	0
	5.2	74	0
	5.3	74	0
	5.4	74	0
	5.5	74	0
	5.6	74	0
	5.7	74	0
	5.8	74	0
	5.9	74	0
	1	74.5	0
	1.1	74.5	0
	1.2	74.5	0
	1.3	74.5	0
	1.4	74.5	0
	1.5	74.5	0
	1.6	74.5	0
	1.7	74.5	0
	1.8	74.5	0
	1.9	74.5	0
	2	74.5	0
	2.1	74.5	0
	2.2	74.5	0
	2.3	74.5	0
	2.4	74.5	0
	2.5	74.5	0
	2.6	74.5	0
	2.7	74.5	1
	2.8	74.5	13
	2.9	74.5	22
	3	74.5	4
	3.1	74.5	4
	3.2	74.5	3
	3.3	74.5	0
	3.4	74.5	0
	3.5	74.5	0
	3.6	74.5	0
	3.7	74.5	0
	3.8	74.5	0
	3.9	74.5	0
	4	74.5	0
	4.1	74.5	0
	4.2	74.5	0
	4.3	74.5	0
	4.4	74.5	0
	4.5	74.5	0
	4.6	74.5	0
	4.7	74.5	0
	4.8	74.5	0
	4.9	74.5	0
	5	74.5	0
	5.1	74.5	0
	5.2	74.5	0
	5.3	74.5	0
	5.4	74.5	0
	5.5	74.5	0
	5.6	74.5	0
	5.7	74.5	0
	5.8	74.5	0
	5.9	74.5	0
	1	75	0
	1.1	75	0
	1.2	75	0
	1.3	75	0
	1.4	75	0
	1.5	75	0
	1.6	75	0
	1.7	75	0
	1.8	75	0
	1.9	75	0
	2	75	0
	2.1	75	0
	2.2	75	0
	2.3	75	0
	2.4	75	0
	2.5	75	0
	2.6	75	0
	2.7	75	3
	2.8	75	11
	2.9	75	19
	3	75	5
	3.1	75	6
	3.2	75	6
	3.3	75	2
	3.4	75	1
	3.5	75	1
	3.6	75	0
	3.7	75	0
	3.8	75	0
	3.9	75	1
	4	75	0
	4.1	75	0
	4.2	75	0
	4.3	75	0
	4.4	75	0
	4.5	75	0
	4.6	75	0
	4.7	75	0
	4.8	75	0
	4.9	75	0
	5	75	0
	5.1	75	0
	5.2	75	0
	5.3	75	0
	5.4	75	0
	5.5	75	0
	5.6	75	0
	5.7	75	0
	5.8	75	0
	5.9	75	0
	1	75.5	0
	1.1	75.5	0
	1.2	75.5	0
	1.3	75.5	0
	1.4	75.5	0
	1.5	75.5	0
	1.6	75.5	0
	1.7	75.5	0
	1.8	75.5	0
	1.9	75.5	0
	2	75.5	0
	2.1	75.5	0
	2.2	75.5	0
	2.3	75.5	0
	2.4	75.5	0
	2.5	75.5	0
	2.6	75.5	0
	2.7	75.5	4
	2.8	75.5	10
	2.9	75.5	21
	3	75.5	17
	3.1	75.5	6
	3.2	75.5	1
	3.3	75.5	0
	3.4	75.5	0
	3.5	75.5	0
	3.6	75.5	0
	3.7	75.5	0
	3.8	75.5	0
	3.9	75.5	0
	4	75.5	1
	4.1	75.5	1
	4.2	75.5	0
	4.3	75.5	0
	4.4	75.5	0
	4.5	75.5	0
	4.6	75.5	0
	4.7	75.5	0
	4.8	75.5	0
	4.9	75.5	0
	5	75.5	0
	5.1	75.5	0
	5.2	75.5	0
	5.3	75.5	0
	5.4	75.5	0
	5.5	75.5	0
	5.6	75.5	0
	5.7	75.5	0
	5.8	75.5	0
	5.9	75.5	0
	1	76	0
	1.1	76	0
	1.2	76	0
	1.3	76	0
	1.4	76	0
	1.5	76	0
	1.6	76	0
	1.7	76	0
	1.8	76	0
	1.9	76	0
	2	76	0
	2.1	76	0
	2.2	76	0
	2.3	76	0
	2.4	76	0
	2.5	76	0
	2.6	76	2
	2.7	76	1
	2.8	76	21
	2.9	76	30
	3	76	15
	3.1	76	6
	3.2	76	0
	3.3	76	1
	3.4	76	0
	3.5	76	1
	3.6	76	0
	3.7	76	0
	3.8	76	0
	3.9	76	0
	4	76	0
	4.1	76	0
	4.2	76	0
	4.3	76	0
	4.4	76	0
	4.5	76	0
	4.6	76	0
	4.7	76	0
	4.8	76	0
	4.9	76	0
	5	76	0
	5.1	76	0
	5.2	76	0
	5.3	76	0
	5.4	76	0
	5.5	76	0
	5.6	76	0
	5.7	76	0
	5.8	76	0
	5.9	76	0
	1	76.5	0
	1.1	76.5	0
	1.2	76.5	0
	1.3	76.5	0
	1.4	76.5	0
	1.5	76.5	0
	1.6	76.5	0
	1.7	76.5	0
	1.8	76.5	0
	1.9	76.5	0
	2	76.5	0
	2.1	76.5	0
	2.2	76.5	0
	2.3	76.5	0
	2.4	76.5	0
	2.5	76.5	0
	2.6	76.5	0
	2.7	76.5	6
	2.8	76.5	15
	2.9	76.5	26
	3	76.5	10
	3.1	76.5	10
	3.2	76.5	1
	3.3	76.5	0
	3.4	76.5	0
	3.5	76.5	1
	3.6	76.5	0
	3.7	76.5	0
	3.8	76.5	0
	3.9	76.5	0
	4	76.5	0
	4.1	76.5	0
	4.2	76.5	0
	4.3	76.5	0
	4.4	76.5	0
	4.5	76.5	0
	4.6	76.5	0
	4.7	76.5	0
	4.8	76.5	0
	4.9	76.5	0
	5	76.5	0
	5.1	76.5	0
	5.2	76.5	0
	5.3	76.5	0
	5.4	76.5	0
	5.5	76.5	0
	5.6	76.5	0
	5.7	76.5	0
	5.8	76.5	0
	5.9	76.5	0
	1	77	0
	1.1	77	0
	1.2	77	0
	1.3	77	0
	1.4	77	0
	1.5	77	0
	1.6	77	0
	1.7	77	0
	1.8	77	0
	1.9	77	0
	2	77	0
	2.1	77	0
	2.2	77	0
	2.3	77	0
	2.4	77	0
	2.5	77	0
	2.6	77	1
	2.7	77	3
	2.8	77	34
	2.9	77	24
	3	77	13
	3.1	77	11
	3.2	77	1
	3.3	77	1
	3.4	77	0
	3.5	77	0
	3.6	77	0
	3.7	77	0
	3.8	77	1
	3.9	77	0
	4	77	0
	4.1	77	1
	4.2	77	0
	4.3	77	0
	4.4	77	0
	4.5	77	0
	4.6	77	0
	4.7	77	0
	4.8	77	0
	4.9	77	0
	5	77	0
	5.1	77	0
	5.2	77	0
	5.3	77	0
	5.4	77	0
	5.5	77	0
	5.6	77	0
	5.7	77	0
	5.8	77	0
	5.9	77	0
	1	77.5	0
	1.1	77.5	0
	1.2	77.5	0
	1.3	77.5	0
	1.4	77.5	0
	1.5	77.5	0
	1.6	77.5	0
	1.7	77.5	0
	1.8	77.5	0
	1.9	77.5	0
	2	77.5	0
	2.1	77.5	0
	2.2	77.5	0
	2.3	77.5	0
	2.4	77.5	0
	2.5	77.5	0
	2.6	77.5	0
	2.7	77.5	10
	2.8	77.5	29
	2.9	77.5	36
	3	77.5	16
	3.1	77.5	5
	3.2	77.5	1
	3.3	77.5	0
	3.4	77.5	0
	3.5	77.5	0
	3.6	77.5	0
	3.7	77.5	1
	3.8	77.5	1
	3.9	77.5	1
	4	77.5	0
	4.1	77.5	0
	4.2	77.5	0
	4.3	77.5	0
	4.4	77.5	0
	4.5	77.5	0
	4.6	77.5	0
	4.7	77.5	0
	4.8	77.5	0
	4.9	77.5	0
	5	77.5	0
	5.1	77.5	0
	5.2	77.5	0
	5.3	77.5	0
	5.4	77.5	0
	5.5	77.5	0
	5.6	77.5	0
	5.7	77.5	0
	5.8	77.5	0
	5.9	77.5	0
	1	78	0
	1.1	78	0
	1.2	78	0
	1.3	78	0
	1.4	78	0
	1.5	78	0
	1.6	78	0
	1.7	78	0
	1.8	78	0
	1.9	78	0
	2	78	0
	2.1	78	0
	2.2	78	0
	2.3	78	0
	2.4	78	0
	2.5	78	0
	2.6	78	3
	2.7	78	8
	2.8	78	19
	2.9	78	35
	3	78	20
	3.1	78	8
	3.2	78	3
	3.3	78	1
	3.4	78	0
	3.5	78	2
	3.6	78	0
	3.7	78	1
	3.8	78	0
	3.9	78	1
	4	78	1
	4.1	78	1
	4.2	78	0
	4.3	78	0
	4.4	78	0
	4.5	78	0
	4.6	78	0
	4.7	78	0
	4.8	78	0
	4.9	78	0
	5	78	0
	5.1	78	0
	5.2	78	0
	5.3	78	0
	5.4	78	0
	5.5	78	0
	5.6	78	0
	5.7	78	0
	5.8	78	0
	5.9	78	0
	1	78.5	0
	1.1	78.5	0
	1.2	78.5	0
	1.3	78.5	0
	1.4	78.5	0
	1.5	78.5	0
	1.6	78.5	0
	1.7	78.5	0
	1.8	78.5	0
	1.9	78.5	0
	2	78.5	0
	2.1	78.5	0
	2.2	78.5	0
	2.3	78.5	0
	2.4	78.5	0
	2.5	78.5	0
	2.6	78.5	1
	2.7	78.5	12
	2.8	78.5	36
	2.9	78.5	37
	3	78.5	22
	3.1	78.5	9
	3.2	78.5	1
	3.3	78.5	1
	3.4	78.5	2
	3.5	78.5	1
	3.6	78.5	0
	3.7	78.5	0
	3.8	78.5	0
	3.9	78.5	0
	4	78.5	0
	4.1	78.5	0
	4.2	78.5	0
	4.3	78.5	0
	4.4	78.5	0
	4.5	78.5	0
	4.6	78.5	0
	4.7	78.5	0
	4.8	78.5	0
	4.9	78.5	0
	5	78.5	0
	5.1	78.5	0
	5.2	78.5	0
	5.3	78.5	0
	5.4	78.5	0
	5.5	78.5	0
	5.6	78.5	0
	5.7	78.5	0
	5.8	78.5	0
	5.9	78.5	0
	1	79	0
	1.1	79	0
	1.2	79	0
	1.3	79	0
	1.4	79	0
	1.5	79	0
	1.6	79	0
	1.7	79	0
	1.8	79	0
	1.9	79	0
	2	79	0
	2.1	79	0
	2.2	79	0
	2.3	79	0
	2.4	79	0
	2.5	79	0
	2.6	79	0
	2.7	79	13
	2.8	79	39
	2.9	79	39
	3	79	25
	3.1	79	6
	3.2	79	2
	3.3	79	2
	3.4	79	0
	3.5	79	0
	3.6	79	0
	3.7	79	0
	3.8	79	0
	3.9	79	0
	4	79	0
	4.1	79	0
	4.2	79	0
	4.3	79	0
	4.4	79	0
	4.5	79	0
	4.6	79	0
	4.7	79	0
	4.8	79	0
	4.9	79	0
	5	79	0
	5.1	79	0
	5.2	79	0
	5.3	79	0
	5.4	79	0
	5.5	79	0
	5.6	79	0
	5.7	79	0
	5.8	79	0
	5.9	79	0
	1	79.5	0
	1.1	79.5	0
	1.2	79.5	0
	1.3	79.5	0
	1.4	79.5	0
	1.5	79.5	0
	1.6	79.5	0
	1.7	79.5	0
	1.8	79.5	0
	1.9	79.5	0
	2	79.5	0
	2.1	79.5	0
	2.2	79.5	0
	2.3	79.5	0
	2.4	79.5	0
	2.5	79.5	0
	2.6	79.5	2
	2.7	79.5	9
	2.8	79.5	48
	2.9	79.5	50
	3	79.5	19
	3.1	79.5	6
	3.2	79.5	5
	3.3	79.5	1
	3.4	79.5	0
	3.5	79.5	1
	3.6	79.5	0
	3.7	79.5	0
	3.8	79.5	0
	3.9	79.5	0
	4	79.5	0
	4.1	79.5	0
	4.2	79.5	0
	4.3	79.5	0
	4.4	79.5	0
	4.5	79.5	0
	4.6	79.5	0
	4.7	79.5	0
	4.8	79.5	0
	4.9	79.5	0
	5	79.5	0
	5.1	79.5	0
	5.2	79.5	0
	5.3	79.5	0
	5.4	79.5	0
	5.5	79.5	0
	5.6	79.5	0
[truncated: 4,003 more rows]

## Sheet: Fig2-d
	Population analysis of geometrical parameters defining the nucleophilic attack of Ser105 to C1 atom of BHET
	BHET pH5				BHET pH9
	d(O-C1) /Å	BD angle /º	Population		d(O-C1) /Å	BD angle /º	Population
	1	60	0		1	60	0
	1.1	60	0		1.1	60	0
	1.2	60	0		1.2	60	0
	1.3	60	0		1.3	60	0
	1.4	60	0		1.4	60	0
	1.5	60	0		1.5	60	0
	1.6	60	0		1.6	60	0
	1.7	60	0		1.7	60	0
	1.8	60	0		1.8	60	0
	1.9	60	0		1.9	60	0
	2	60	0		2	60	0
	2.1	60	0		2.1	60	0
	2.2	60	0		2.2	60	0
	2.3	60	0		2.3	60	0
	2.4	60	0		2.4	60	0
	2.5	60	0		2.5	60	0
	2.6	60	0		2.6	60	0
	2.7	60	0		2.7	60	0
	2.8	60	0		2.8	60	0
	2.9	60	0		2.9	60	0
	3	60	0		3	60	0
	3.1	60	0		3.1	60	0
	3.2	60	0		3.2	60	0
	3.3	60	0		3.3	60	0
	3.4	60	0		3.4	60	0
	3.5	60	0		3.5	60	0
	3.6	60	0		3.6	60	0
	3.7	60	0		3.7	60	0
	3.8	60	0		3.8	60	0
	3.9	60	0		3.9	60	0
	4	60	0		4	60	0
	4.1	60	0		4.1	60	0
	4.2	60	0		4.2	60	0
	4.3	60	0		4.3	60	0
	4.4	60	0		4.4	60	0
	4.5	60	0		4.5	60	0
	4.6	60	0		4.6	60	0
	4.7	60	0		4.7	60	0
	4.8	60	0		4.8	60	0
	4.9	60	0		4.9	60	0
	5	60	0		5	60	0
	5.1	60	0		5.1	60	0
	5.2	60	0		5.2	60	0
	5.3	60	0		5.3	60	0
	5.4	60	0		5.4	60	0
	5.5	60	0		5.5	60	0
	5.6	60	0		5.6	60	0
	5.7	60	0		5.7	60	0
	5.8	60	0		5.8	60	0
	5.9	60	0		5.9	60	0
	1	60.5	0		1	60.5	0
	1.1	60.5	0		1.1	60.5	0
	1.2	60.5	0		1.2	60.5	0
	1.3	60.5	0		1.3	60.5	0
	1.4	60.5	0		1.4	60.5	0
	1.5	60.5	0		1.5	60.5	0
	1.6	60.5	0		1.6	60.5	0
	1.7	60.5	0		1.7	60.5	0
	1.8	60.5	0		1.8	60.5	0
	1.9	60.5	0		1.9	60.5	0
	2	60.5	0		2	60.5	0
	2.1	60.5	0		2.1	60.5	0
	2.2	60.5	0		2.2	60.5	0
	2.3	60.5	0		2.3	60.5	0
	2.4	60.5	0		2.4	60.5	0
	2.5	60.5	0		2.5	60.5	0
	2.6	60.5	0		2.6	60.5	0
	2.7	60.5	0		2.7	60.5	0
	2.8	60.5	0		2.8	60.5	0
	2.9	60.5	0		2.9	60.5	0
	3	60.5	0		3	60.5	0
	3.1	60.5	0		3.1	60.5	0
	3.2	60.5	0		3.2	60.5	0
	3.3	60.5	0		3.3	60.5	0
	3.4	60.5	0		3.4	60.5	0
	3.5	60.5	0		3.5	60.5	0
	3.6	60.5	0		3.6	60.5	0
	3.7	60.5	0		3.7	60.5	0
	3.8	60.5	0		3.8	60.5	0
	3.9	60.5	0		3.9	60.5	0
	4	60.5	0		4	60.5	0
	4.1	60.5	0		4.1	60.5	0
	4.2	60.5	0		4.2	60.5	0
	4.3	60.5	0		4.3	60.5	0
	4.4	60.5	0		4.4	60.5	0
	4.5	60.5	0		4.5	60.5	0
	4.6	60.5	0		4.6	60.5	0
	4.7	60.5	0		4.7	60.5	0
	4.8	60.5	0		4.8	60.5	0
	4.9	60.5	0		4.9	60.5	0
	5	60.5	0		5	60.5	0
	5.1	60.5	0		5.1	60.5	0
	5.2	60.5	0		5.2	60.5	0
	5.3	60.5	0		5.3	60.5	0
	5.4	60.5	0		5.4	60.5	0
	5.5	60.5	0		5.5	60.5	0
	5.6	60.5	0		5.6	60.5	0
	5.7	60.5	0		5.7	60.5	0
	5.8	60.5	0		5.8	60.5	0
	5.9	60.5	0		5.9	60.5	0
	1	61	0		1	61	0
	1.1	61	0		1.1	61	0
	1.2	61	0		1.2	61	0
	1.3	61	0		1.3	61	0
	1.4	61	0		1.4	61	0
	1.5	61	0		1.5	61	0
	1.6	61	0		1.6	61	0
	1.7	61	0		1.7	61	0
	1.8	61	0		1.8	61	0
	1.9	61	0		1.9	61	0
	2	61	0		2	61	0
	2.1	61	0		2.1	61	0
	2.2	61	0		2.2	61	0
	2.3	61	0		2.3	61	0
	2.4	61	0		2.4	61	0
	2.5	61	0		2.5	61	0
	2.6	61	0		2.6	61	0
	2.7	61	0		2.7	61	0
	2.8	61	0		2.8	61	0
	2.9	61	0		2.9	61	0
	3	61	0		3	61	0
	3.1	61	0		3.1	61	0
	3.2	61	0		3.2	61	0
	3.3	61	0		3.3	61	0
	3.4	61	0		3.4	61	0
	3.5	61	0		3.5	61	0
	3.6	61	0		3.6	61	0
	3.7	61	0		3.7	61	0
	3.8	61	0		3.8	61	0
	3.9	61	0		3.9	61	0
	4	61	0		4	61	0
	4.1	61	0		4.1	61	0
	4.2	61	0		4.2	61	0
	4.3	61	0		4.3	61	0
	4.4	61	0		4.4	61	0
	4.5	61	0		4.5	61	0
	4.6	61	0		4.6	61	0
	4.7	61	0		4.7	61	0
	4.8	61	0		4.8	61	0
	4.9	61	0		4.9	61	0
	5	61	0		5	61	0
	5.1	61	0		5.1	61	0
	5.2	61	0		5.2	61	0
	5.3	61	0		5.3	61	0
	5.4	61	0		5.4	61	0
	5.5	61	0		5.5	61	0
	5.6	61	0		5.6	61	0
	5.7	61	0		5.7	61	0
	5.8	61	0		5.8	61	0
	5.9	61	0		5.9	61	0
	1	61.5	0		1	61.5	0
	1.1	61.5	0		1.1	61.5	0
	1.2	61.5	0		1.2	61.5	0
	1.3	61.5	0		1.3	61.5	0
	1.4	61.5	0		1.4	61.5	0
	1.5	61.5	0		1.5	61.5	0
	1.6	61.5	0		1.6	61.5	0
	1.7	61.5	0		1.7	61.5	0
	1.8	61.5	0		1.8	61.5	0
	1.9	61.5	0		1.9	61.5	0
	2	61.5	0		2	61.5	0
	2.1	61.5	0		2.1	61.5	0
	2.2	61.5	0		2.2	61.5	0
	2.3	61.5	0		2.3	61.5	0
	2.4	61.5	0		2.4	61.5	0
	2.5	61.5	0		2.5	61.5	0
	2.6	61.5	0		2.6	61.5	0
	2.7	61.5	0		2.7	61.5	0
	2.8	61.5	0		2.8	61.5	0
	2.9	61.5	0		2.9	61.5	0
	3	61.5	0		3	61.5	0
	3.1	61.5	0		3.1	61.5	0
	3.2	61.5	0		3.2	61.5	0
	3.3	61.5	0		3.3	61.5	0
	3.4	61.5	0		3.4	61.5	0
	3.5	61.5	0		3.5	61.5	0
	3.6	61.5	0		3.6	61.5	0
	3.7	61.5	0		3.7	61.5	0
	3.8	61.5	0		3.8	61.5	0
	3.9	61.5	0		3.9	61.5	0
	4	61.5	0		4	61.5	0
	4.1	61.5	0		4.1	61.5	0
	4.2	61.5	0		4.2	61.5	0
	4.3	61.5	0		4.3	61.5	0
	4.4	61.5	0		4.4	61.5	0
	4.5	61.5	0		4.5	61.5	0
	4.6	61.5	0		4.6	61.5	0
	4.7	61.5	0		4.7	61.5	0
	4.8	61.5	0		4.8	61.5	0
	4.9	61.5	0		4.9	61.5	0
	5	61.5	0		5	61.5	0
	5.1	61.5	0		5.1	61.5	0
	5.2	61.5	0		5.2	61.5	0
	5.3	61.5	0		5.3	61.5	0
	5.4	61.5	0		5.4	61.5	0
	5.5	61.5	0		5.5	61.5	0
	5.6	61.5	0		5.6	61.5	0
	5.7	61.5	0		5.7	61.5	0
	5.8	61.5	0		5.8	61.5	0
	5.9	61.5	0		5.9	61.5	0
	1	62	0		1	62	0
	1.1	62	0		1.1	62	0
	1.2	62	0		1.2	62	0
	1.3	62	0		1.3	62	0
	1.4	62	0		1.4	62	0
	1.5	62	0		1.5	62	0
	1.6	62	0		1.6	62	0
	1.7	62	0		1.7	62	0
	1.8	62	0		1.8	62	0
	1.9	62	0		1.9	62	0
	2	62	0		2	62	0
	2.1	62	0		2.1	62	0
	2.2	62	0		2.2	62	0
	2.3	62	0		2.3	62	0
	2.4	62	0		2.4	62	0
	2.5	62	0		2.5	62	0
	2.6	62	0		2.6	62	0
	2.7	62	0		2.7	62	0
	2.8	62	0		2.8	62	0
	2.9	62	0		2.9	62	0
	3	62	0		3	62	0
	3.1	62	0		3.1	62	0
	3.2	62	0		3.2	62	0
	3.3	62	0		3.3	62	0
	3.4	62	0		3.4	62	0
	3.5	62	0		3.5	62	0
	3.6	62	0		3.6	62	0
	3.7	62	0		3.7	62	0
	3.8	62	0		3.8	62	0
	3.9	62	0		3.9	62	0
	4	62	0		4	62	0
	4.1	62	0		4.1	62	0
	4.2	62	0		4.2	62	0
	4.3	62	0		4.3	62	0
	4.4	62	0		4.4	62	0
	4.5	62	0		4.5	62	0
	4.6	62	0		4.6	62	0
	4.7	62	0		4.7	62	0
	4.8	62	0		4.8	62	0
	4.9	62	0		4.9	62	0
	5	62	0		5	62	0
	5.1	62	0		5.1	62	0
	5.2	62	0		5.2	62	0
	5.3	62	0		5.3	62	0
	5.4	62	0		5.4	62	0
	5.5	62	0		5.5	62	0
	5.6	62	0		5.6	62	0
	5.7	62	0		5.7	62	0
	5.8	62	0		5.8	62	0
	5.9	62	0		5.9	62	0
	1	62.5	0		1	62.5	0
	1.1	62.5	0		1.1	62.5	0
	1.2	62.5	0		1.2	62.5	0
	1.3	62.5	0		1.3	62.5	0
	1.4	62.5	0		1.4	62.5	0
	1.5	62.5	0		1.5	62.5	0
	1.6	62.5	0		1.6	62.5	0
	1.7	62.5	0		1.7	62.5	0
	1.8	62.5	0		1.8	62.5	0
	1.9	62.5	0		1.9	62.5	0
	2	62.5	0		2	62.5	0
	2.1	62.5	0		2.1	62.5	0
	2.2	62.5	0		2.2	62.5	0
	2.3	62.5	0		2.3	62.5	0
	2.4	62.5	0		2.4	62.5	0
	2.5	62.5	0		2.5	62.5	0
	2.6	62.5	0		2.6	62.5	0
	2.7	62.5	0		2.7	62.5	0
	2.8	62.5	0		2.8	62.5	0
	2.9	62.5	0		2.9	62.5	0
	3	62.5	0		3	62.5	0
	3.1	62.5	0		3.1	62.5	0
	3.2	62.5	0		3.2	62.5	0
	3.3	62.5	0		3.3	62.5	0
	3.4	62.5	0		3.4	62.5	0
	3.5	62.5	0		3.5	62.5	0
	3.6	62.5	0		3.6	62.5	0
	3.7	62.5	0		3.7	62.5	0
	3.8	62.5	0		3.8	62.5	0
	3.9	62.5	0		3.9	62.5	0
	4	62.5	0		4	62.5	0
	4.1	62.5	0		4.1	62.5	0
	4.2	62.5	0		4.2	62.5	0
	4.3	62.5	0		4.3	62.5	0
	4.4	62.5	0		4.4	62.5	0
	4.5	62.5	0		4.5	62.5	0
	4.6	62.5	0		4.6	62.5	0
	4.7	62.5	0		4.7	62.5	0
	4.8	62.5	0		4.8	62.5	0
	4.9	62.5	0		4.9	62.5	0
	5	62.5	0		5	62.5	0
	5.1	62.5	0		5.1	62.5	0
	5.2	62.5	0		5.2	62.5	0
	5.3	62.5	0		5.3	62.5	0
	5.4	62.5	0		5.4	62.5	0
	5.5	62.5	0		5.5	62.5	0
	5.6	62.5	0		5.6	62.5	0
	5.7	62.5	0		5.7	62.5	0
	5.8	62.5	0		5.8	62.5	0
	5.9	62.5	0		5.9	62.5	0
	1	63	0		1	63	0
	1.1	63	0		1.1	63	0
	1.2	63	0		1.2	63	0
	1.3	63	0		1.3	63	0
	1.4	63	0		1.4	63	0
	1.5	63	0		1.5	63	0
	1.6	63	0		1.6	63	0
	1.7	63	0		1.7	63	0
	1.8	63	0		1.8	63	0
	1.9	63	0		1.9	63	0
	2	63	0		2	63	0
	2.1	63	0		2.1	63	0
	2.2	63	0		2.2	63	0
	2.3	63	0		2.3	63	0
	2.4	63	0		2.4	63	0
	2.5	63	0		2.5	63	0
	2.6	63	0		2.6	63	0
	2.7	63	0		2.7	63	0
	2.8	63	0		2.8	63	0
	2.9	63	0		2.9	63	0
	3	63	0		3	63	0
	3.1	63	0		3.1	63	0
	3.2	63	0		3.2	63	0
	3.3	63	0		3.3	63	0
	3.4	63	0		3.4	63	0
	3.5	63	0		3.5	63	0
	3.6	63	0		3.6	63	0
	3.7	63	0		3.7	63	0
	3.8	63	0		3.8	63	0
	3.9	63	0		3.9	63	0
	4	63	0		4	63	0
	4.1	63	0		4.1	63	0
	4.2	63	0		4.2	63	0
	4.3	63	0		4.3	63	0
	4.4	63	0		4.4	63	0
	4.5	63	0		4.5	63	0
	4.6	63	0		4.6	63	0
	4.7	63	0		4.7	63	0
	4.8	63	0		4.8	63	0
	4.9	63	0		4.9	63	0
	5	63	0		5	63	0
	5.1	63	0		5.1	63	0
	5.2	63	0		5.2	63	0
	5.3	63	0		5.3	63	0
	5.4	63	0		5.4	63	0
	5.5	63	0		5.5	63	0
	5.6	63	0		5.6	63	0
	5.7	63	0		5.7	63	0
	5.8	63	0		5.8	63	0
	5.9	63	0		5.9	63	0
	1	63.5	0		1	63.5	0
	1.1	63.5	0		1.1	63.5	0
	1.2	63.5	0		1.2	63.5	0
	1.3	63.5	0		1.3	63.5	0
	1.4	63.5	0		1.4	63.5	0
	1.5	63.5	0		1.5	63.5	0
	1.6	63.5	0		1.6	63.5	0
	1.7	63.5	0		1.7	63.5	0
	1.8	63.5	0		1.8	63.5	0
	1.9	63.5	0		1.9	63.5	0
	2	63.5	0		2	63.5	0
	2.1	63.5	0		2.1	63.5	0
	2.2	63.5	0		2.2	63.5	0
	2.3	63.5	0		2.3	63.5	0
	2.4	63.5	0		2.4	63.5	0
	2.5	63.5	0		2.5	63.5	0
	2.6	63.5	0		2.6	63.5	0
	2.7	63.5	0		2.7	63.5	0
	2.8	63.5	0		2.8	63.5	0
	2.9	63.5	1		2.9	63.5	0
	3	63.5	2		3	63.5	0
	3.1	63.5	0		3.1	63.5	0
	3.2	63.5	0		3.2	63.5	0
	3.3	63.5	0		3.3	63.5	0
	3.4	63.5	0		3.4	63.5	0
	3.5	63.5	0		3.5	63.5	0
	3.6	63.5	0		3.6	63.5	0
	3.7	63.5	0		3.7	63.5	0
	3.8	63.5	0		3.8	63.5	0
	3.9	63.5	0		3.9	63.5	0
	4	63.5	0		4	63.5	0
	4.1	63.5	0		4.1	63.5	0
	4.2	63.5	0		4.2	63.5	0
	4.3	63.5	0		4.3	63.5	0
	4.4	63.5	0		4.4	63.5	0
	4.5	63.5	0		4.5	63.5	0
	4.6	63.5	0		4.6	63.5	0
	4.7	63.5	0		4.7	63.5	0
	4.8	63.5	0		4.8	63.5	0
	4.9	63.5	0		4.9	63.5	0
	5	63.5	0		5	63.5	0
	5.1	63.5	0		5.1	63.5	0
	5.2	63.5	0		5.2	63.5	0
	5.3	63.5	0		5.3	63.5	0
	5.4	63.5	0		5.4	63.5	0
	5.5	63.5	0		5.5	63.5	0
	5.6	63.5	0		5.6	63.5	0
	5.7	63.5	0		5.7	63.5	0
	5.8	63.5	0		5.8	63.5	0
	5.9	63.5	0		5.9	63.5	0
	1	64	0		1	64	0
	1.1	64	0		1.1	64	0
	1.2	64	0		1.2	64	0
	1.3	64	0		1.3	64	0
	1.4	64	0		1.4	64	0
	1.5	64	0		1.5	64	0
	1.6	64	0		1.6	64	0
	1.7	64	0		1.7	64	0
	1.8	64	0		1.8	64	0
	1.9	64	0		1.9	64	0
	2	64	0		2	64	0
	2.1	64	0		2.1	64	0
	2.2	64	0		2.2	64	0
	2.3	64	0		2.3	64	0
	2.4	64	0		2.4	64	0
	2.5	64	0		2.5	64	0
	2.6	64	0		2.6	64	0
	2.7	64	0		2.7	64	0
	2.8	64	0		2.8	64	0
	2.9	64	1		2.9	64	0
	3	64	0		3	64	0
	3.1	64	2		3.1	64	0
	3.2	64	0		3.2	64	0
	3.3	64	0		3.3	64	0
	3.4	64	0		3.4	64	0
	3.5	64	0		3.5	64	0
	3.6	64	0		3.6	64	0
	3.7	64	0		3.7	64	0
	3.8	64	0		3.8	64	0
	3.9	64	0		3.9	64	0
	4	64	0		4	64	0
	4.1	64	0		4.1	64	0
	4.2	64	0		4.2	64	0
	4.3	64	0		4.3	64	0
	4.4	64	0		4.4	64	0
	4.5	64	0		4.5	64	0
	4.6	64	0		4.6	64	0
	4.7	64	0		4.7	64	0
	4.8	64	0		4.8	64	0
	4.9	64	0		4.9	64	0
	5	64	0		5	64	0
	5.1	64	0		5.1	64	0
	5.2	64	0		5.2	64	0
	5.3	64	0		5.3	64	0
	5.4	64	0		5.4	64	0
	5.5	64	0		5.5	64	0
	5.6	64	0		5.6	64	0
	5.7	64	0		5.7	64	0
	5.8	64	0		5.8	64	0
	5.9	64	0		5.9	64	0
	1	64.5	0		1	64.5	0
	1.1	64.5	0		1.1	64.5	0
	1.2	64.5	0		1.2	64.5	0
	1.3	64.5	0		1.3	64.5	0
	1.4	64.5	0		1.4	64.5	0
	1.5	64.5	0		1.5	64.5	0
	1.6	64.5	0		1.6	64.5	0
	1.7	64.5	0		1.7	64.5	0
	1.8	64.5	0		1.8	64.5	0
	1.9	64.5	0		1.9	64.5	0
	2	64.5	0		2	64.5	0
	2.1	64.5	0		2.1	64.5	0
	2.2	64.5	0		2.2	64.5	0
	2.3	64.5	0		2.3	64.5	0
	2.4	64.5	0		2.4	64.5	0
	2.5	64.5	0		2.5	64.5	0
	2.6	64.5	0		2.6	64.5	0
	2.7	64.5	0		2.7	64.5	0
	2.8	64.5	0		2.8	64.5	0
	2.9	64.5	0		2.9	64.5	0
	3	64.5	0		3	64.5	0
	3.1	64.5	0		3.1	64.5	0
	3.2	64.5	0		3.2	64.5	0
	3.3	64.5	0		3.3	64.5	0
	3.4	64.5	0		3.4	64.5	0
	3.5	64.5	0		3.5	64.5	0
	3.6	64.5	0		3.6	64.5	0
	3.7	64.5	0		3.7	64.5	0
	3.8	64.5	0		3.8	64.5	0
	3.9	64.5	0		3.9	64.5	0
	4	64.5	0		4	64.5	0
	4.1	64.5	0		4.1	64.5	0
	4.2	64.5	0		4.2	64.5	0
	4.3	64.5	0		4.3	64.5	0
	4.4	64.5	0		4.4	64.5	0
	4.5	64.5	0		4.5	64.5	0
	4.6	64.5	0		4.6	64.5	0
	4.7	64.5	0		4.7	64.5	0
	4.8	64.5	0		4.8	64.5	0
	4.9	64.5	0		4.9	64.5	0
	5	64.5	0		5	64.5	0
	5.1	64.5	0		5.1	64.5	0
	5.2	64.5	0		5.2	64.5	0
	5.3	64.5	0		5.3	64.5	0
	5.4	64.5	0		5.4	64.5	0
	5.5	64.5	0		5.5	64.5	0
	5.6	64.5	0		5.6	64.5	0
	5.7	64.5	0		5.7	64.5	0
	5.8	64.5	0		5.8	64.5	0
	5.9	64.5	0		5.9	64.5	0
	1	65	0		1	65	0
	1.1	65	0		1.1	65	0
	1.2	65	0		1.2	65	0
	1.3	65	0		1.3	65	0
	1.4	65	0		1.4	65	0
	1.5	65	0		1.5	65	0
	1.6	65	0		1.6	65	0
	1.7	65	0		1.7	65	0
	1.8	65	0		1.8	65	0
	1.9	65	0		1.9	65	0
	2	65	0		2	65	0
	2.1	65	0		2.1	65	0
	2.2	65	0		2.2	65	0
	2.3	65	0		2.3	65	0
	2.4	65	0		2.4	65	0
	2.5	65	0		2.5	65	0
	2.6	65	0		2.6	65	0
	2.7	65	0		2.7	65	0
	2.8	65	0		2.8	65	0
	2.9	65	0		2.9	65	0
	3	65	0		3	65	0
	3.1	65	2		3.1	65	0
	3.2	65	0		3.2	65	0
	3.3	65	0		3.3	65	0
	3.4	65	0		3.4	65	0
	3.5	65	0		3.5	65	0
	3.6	65	0		3.6	65	0
	3.7	65	0		3.7	65	0
	3.8	65	0		3.8	65	0
	3.9	65	0		3.9	65	0
	4	65	0		4	65	0
	4.1	65	0		4.1	65	0
	4.2	65	0		4.2	65	0
	4.3	65	0		4.3	65	0
	4.4	65	0		4.4	65	0
	4.5	65	0		4.5	65	0
	4.6	65	0		4.6	65	0
	4.7	65	0		4.7	65	0
	4.8	65	0		4.8	65	0
	4.9	65	0		4.9	65	0
	5	65	0		5	65	0
	5.1	65	0		5.1	65	0
	5.2	65	0		5.2	65	0
	5.3	65	0		5.3	65	0
	5.4	65	0		5.4	65	0
	5.5	65	0		5.5	65	0
	5.6	65	0		5.6	65	0
	5.7	65	0		5.7	65	0
	5.8	65	0		5.8	65	0
	5.9	65	0		5.9	65	0
	1	65.5	0		1	65.5	0
	1.1	65.5	0		1.1	65.5	0
	1.2	65.5	0		1.2	65.5	0
	1.3	65.5	0		1.3	65.5	0
	1.4	65.5	0		1.4	65.5	0
	1.5	65.5	0		1.5	65.5	0
	1.6	65.5	0		1.6	65.5	0
	1.7	65.5	0		1.7	65.5	0
	1.8	65.5	0		1.8	65.5	0
	1.9	65.5	0		1.9	65.5	0
	2	65.5	0		2	65.5	0
	2.1	65.5	0		2.1	65.5	0
	2.2	65.5	0		2.2	65.5	0
	2.3	65.5	0		2.3	65.5	0
	2.4	65.5	0		2.4	65.5	0
	2.5	65.5	0		2.5	65.5	0
	2.6	65.5	0		2.6	65.5	0
	2.7	65.5	0		2.7	65.5	0
	2.8	65.5	0		2.8	65.5	0
	2.9	65.5	0		2.9	65.5	0
	3	65.5	0		3	65.5	0
	3.1	65.5	0		3.1	65.5	0
	3.2	65.5	0		3.2	65.5	0
	3.3	65.5	0		3.3	65.5	0
	3.4	65.5	0		3.4	65.5	0
	3.5	65.5	0		3.5	65.5	0
	3.6	65.5	0		3.6	65.5	0
	3.7	65.5	0		3.7	65.5	0
	3.8	65.5	0		3.8	65.5	0
	3.9	65.5	0		3.9	65.5	0
	4	65.5	0		4	65.5	0
	4.1	65.5	0		4.1	65.5	0
	4.2	65.5	0		4.2	65.5	0
	4.3	65.5	0		4.3	65.5	0
	4.4	65.5	0		4.4	65.5	0
	4.5	65.5	0		4.5	65.5	0
	4.6	65.5	0		4.6	65.5	0
	4.7	65.5	0		4.7	65.5	0
	4.8	65.5	0		4.8	65.5	0
	4.9	65.5	0		4.9	65.5	0
	5	65.5	0		5	65.5	0
	5.1	65.5	0		5.1	65.5	0
	5.2	65.5	0		5.2	65.5	0
	5.3	65.5	0		5.3	65.5	0
	5.4	65.5	0		5.4	65.5	0
	5.5	65.5	0		5.5	65.5	0
	5.6	65.5	0		5.6	65.5	0
	5.7	65.5	0		5.7	65.5	0
	5.8	65.5	0		5.8	65.5	0
	5.9	65.5	0		5.9	65.5	0
	1	66	0		1	66	0
	1.1	66	0		1.1	66	0
	1.2	66	0		1.2	66	0
	1.3	66	0		1.3	66	0
	1.4	66	0		1.4	66	0
	1.5	66	0		1.5	66	0
	1.6	66	0		1.6	66	0
	1.7	66	0		1.7	66	0
	1.8	66	0		1.8	66	0
	1.9	66	0		1.9	66	0
	2	66	0		2	66	0
	2.1	66	0		2.1	66	0
	2.2	66	0		2.2	66	0
	2.3	66	0		2.3	66	0
	2.4	66	0		2.4	66	0
	2.5	66	0		2.5	66	0
	2.6	66	0		2.6	66	0
	2.7	66	0		2.7	66	0
	2.8	66	0		2.8	66	0
	2.9	66	0		2.9	66	0
	3	66	1		3	66	0
	3.1	66	0		3.1	66	0
	3.2	66	0		3.2	66	0
	3.3	66	0		3.3	66	0
	3.4	66	0		3.4	66	0
	3.5	66	0		3.5	66	0
	3.6	66	0		3.6	66	0
	3.7	66	0		3.7	66	0
	3.8	66	0		3.8	66	0
	3.9	66	0		3.9	66	0
	4	66	0		4	66	0
	4.1	66	0		4.1	66	0
	4.2	66	0		4.2	66	0
	4.3	66	0		4.3	66	0
	4.4	66	0		4.4	66	0
	4.5	66	0		4.5	66	0
	4.6	66	0		4.6	66	0
	4.7	66	0		4.7	66	0
	4.8	66	0		4.8	66	0
	4.9	66	0		4.9	66	0
	5	66	0		5	66	0
	5.1	66	0		5.1	66	0
	5.2	66	0		5.2	66	0
	5.3	66	0		5.3	66	0
	5.4	66	0		5.4	66	0
	5.5	66	0		5.5	66	0
	5.6	66	0		5.6	66	0
	5.7	66	0		5.7	66	0
	5.8	66	0		5.8	66	0
	5.9	66	0		5.9	66	0
	1	66.5	0		1	66.5	0
	1.1	66.5	0		1.1	66.5	0
	1.2	66.5	0		1.2	66.5	0
	1.3	66.5	0		1.3	66.5	0
	1.4	66.5	0		1.4	66.5	0
	1.5	66.5	0		1.5	66.5	0
	1.6	66.5	0		1.6	66.5	0
	1.7	66.5	0		1.7	66.5	0
	1.8	66.5	0		1.8	66.5	0
	1.9	66.5	0		1.9	66.5	0
	2	66.5	0		2	66.5	0
	2.1	66.5	0		2.1	66.5	0
	2.2	66.5	0		2.2	66.5	0
	2.3	66.5	0		2.3	66.5	0
	2.4	66.5	0		2.4	66.5	0
	2.5	66.5	0		2.5	66.5	0
	2.6	66.5	0		2.6	66.5	0
	2.7	66.5	0		2.7	66.5	0
	2.8	66.5	0		2.8	66.5	0
	2.9	66.5	0		2.9	66.5	0
	3	66.5	0		3	66.5	0
	3.1	66.5	0		3.1	66.5	0
	3.2	66.5	1		3.2	66.5	0
	3.3	66.5	0		3.3	66.5	0
	3.4	66.5	0		3.4	66.5	0
	3.5	66.5	0		3.5	66.5	0
	3.6	66.5	0		3.6	66.5	0
	3.7	66.5	0		3.7	66.5	0
	3.8	66.5	0		3.8	66.5	0
	3.9	66.5	0		3.9	66.5	0
	4	66.5	0		4	66.5	0
	4.1	66.5	0		4.1	66.5	0
	4.2	66.5	1		4.2	66.5	0
	4.3	66.5	0		4.3	66.5	0
	4.4	66.5	0		4.4	66.5	0
	4.5	66.5	0		4.5	66.5	0
	4.6	66.5	0		4.6	66.5	0
	4.7	66.5	0		4.7	66.5	0
	4.8	66.5	0		4.8	66.5	0
	4.9	66.5	0		4.9	66.5	0
	5	66.5	0		5	66.5	0
	5.1	66.5	0		5.1	66.5	0
	5.2	66.5	0		5.2	66.5	0
	5.3	66.5	0		5.3	66.5	0
	5.4	66.5	0		5.4	66.5	0
	5.5	66.5	0		5.5	66.5	0
	5.6	66.5	0		5.6	66.5	0
	5.7	66.5	0		5.7	66.5	0
	5.8	66.5	0		5.8	66.5	0
	5.9	66.5	0		5.9	66.5	0
	1	67	0		1	67	0
	1.1	67	0		1.1	67	0
	1.2	67	0		1.2	67	0
	1.3	67	0		1.3	67	0
	1.4	67	0		1.4	67	0
	1.5	67	0		1.5	67	0
	1.6	67	0		1.6	67	0
	1.7	67	0		1.7	67	0
	1.8	67	0		1.8	67	0
	1.9	67	0		1.9	67	0
	2	67	0		2	67	0
	2.1	67	0		2.1	67	0
	2.2	67	0		2.2	67	0
	2.3	67	0		2.3	67	0
	2.4	67	0		2.4	67	0
	2.5	67	0		2.5	67	0
	2.6	67	0		2.6	67	0
	2.7	67	0		2.7	67	0
	2.8	67	0		2.8	67	0
	2.9	67	2		2.9	67	0
	3	67	0		3	67	0
	3.1	67	0		3.1	67	1
	3.2	67	0		3.2	67	0
	3.3	67	0		3.3	67	0
	3.4	67	0		3.4	67	0
	3.5	67	0		3.5	67	0
	3.6	67	0		3.6	67	0
	3.7	67	0		3.7	67	0
	3.8	67	0		3.8	67	0
	3.9	67	0		3.9	67	0
	4	67	0		4	67	0
	4.1	67	0		4.1	67	0
	4.2	67	0		4.2	67	0
	4.3	67	0		4.3	67	0
	4.4	67	0		4.4	67	0
	4.5	67	0		4.5	67	0
	4.6	67	0		4.6	67	0
	4.7	67	0		4.7	67	0
	4.8	67	0		4.8	67	0
	4.9	67	0		4.9	67	0
	5	67	0		5	67	0
	5.1	67	0		5.1	67	0
	5.2	67	0		5.2	67	0
	5.3	67	0		5.3	67	0
	5.4	67	0		5.4	67	0
	5.5	67	0		5.5	67	0
	5.6	67	0		5.6	67	0
	5.7	67	0		5.7	67	0
	5.8	67	0		5.8	67	0
	5.9	67	0		5.9	67	0
	1	67.5	0		1	67.5	0
	1.1	67.5	0		1.1	67.5	0
	1.2	67.5	0		1.2	67.5	0
	1.3	67.5	0		1.3	67.5	0
	1.4	67.5	0		1.4	67.5	0
	1.5	67.5	0		1.5	67.5	0
	1.6	67.5	0		1.6	67.5	0
	1.7	67.5	0		1.7	67.5	0
	1.8	67.5	0		1.8	67.5	0
	1.9	67.5	0		1.9	67.5	0
	2	67.5	0		2	67.5	0
	2.1	67.5	0		2.1	67.5	0
	2.2	67.5	0		2.2	67.5	0
	2.3	67.5	0		2.3	67.5	0
	2.4	67.5	0		2.4	67.5	0
	2.5	67.5	0		2.5	67.5	0
	2.6	67.5	0		2.6	67.5	0
	2.7	67.5	0		2.7	67.5	0
	2.8	67.5	0		2.8	67.5	0
	2.9	67.5	0		2.9	67.5	0
	3	67.5	1		3	67.5	1
	3.1	67.5	2		3.1	67.5	1
	3.2	67.5	0		3.2	67.5	0
	3.3	67.5	0		3.3	67.5	0
	3.4	67.5	0		3.4	67.5	0
	3.5	67.5	0		3.5	67.5	0
	3.6	67.5	0		3.6	67.5	0
	3.7	67.5	0		3.7	67.5	0
	3.8	67.5	0		3.8	67.5	0
	3.9	67.5	0		3.9	67.5	0
	4	67.5	0		4	67.5	0
	4.1	67.5	0		4.1	67.5	0
	4.2	67.5	0		4.2	67.5	0
	4.3	67.5	0		4.3	67.5	0
	4.4	67.5	0		4.4	67.5	0
	4.5	67.5	0		4.5	67.5	0
	4.6	67.5	0		4.6	67.5	0
	4.7	67.5	0		4.7	67.5	0
	4.8	67.5	0		4.8	67.5	0
	4.9	67.5	0		4.9	67.5	0
	5	67.5	0		5	67.5	0
	5.1	67.5	0		5.1	67.5	0
	5.2	67.5	0		5.2	67.5	0
	5.3	67.5	0		5.3	67.5	0
	5.4	67.5	0		5.4	67.5	0
	5.5	67.5	0		5.5	67.5	0
	5.6	67.5	0		5.6	67.5	0
	5.7	67.5	0		5.7	67.5	0
	5.8	67.5	0		5.8	67.5	0
	5.9	67.5	0		5.9	67.5	0
	1	68	0		1	68	0
	1.1	68	0		1.1	68	0
	1.2	68	0		1.2	68	0
	1.3	68	0		1.3	68	0
	1.4	68	0		1.4	68	0
	1.5	68	0		1.5	68	0
	1.6	68	0		1.6	68	0
	1.7	68	0		1.7	68	0
	1.8	68	0		1.8	68	0
	1.9	68	0		1.9	68	0
	2	68	0		2	68	0
	2.1	68	0		2.1	68	0
	2.2	68	0		2.2	68	0
	2.3	68	0		2.3	68	0
	2.4	68	0		2.4	68	0
	2.5	68	0		2.5	68	0
	2.6	68	0		2.6	68	0
	2.7	68	0		2.7	68	0
	2.8	68	0		2.8	68	0
	2.9	68	1		2.9	68	0
	3	68	0		3	68	1
	3.1	68	1		3.1	68	0
	3.2	68	0		3.2	68	0
	3.3	68	0		3.3	68	0
	3.4	68	0		3.4	68	0
	3.5	68	0		3.5	68	0
	3.6	68	0		3.6	68	0
	3.7	68	0		3.7	68	0
	3.8	68	0		3.8	68	0
	3.9	68	0		3.9	68	0
	4	68	0		4	68	0
	4.1	68	0		4.1	68	0
	4.2	68	0		4.2	68	0
	4.3	68	0		4.3	68	0
	4.4	68	0		4.4	68	0
	4.5	68	0		4.5	68	0
	4.6	68	0		4.6	68	0
	4.7	68	0		4.7	68	0
	4.8	68	0		4.8	68	0
	4.9	68	0		4.9	68	0
	5	68	0		5	68	0
	5.1	68	0		5.1	68	0
	5.2	68	0		5.2	68	0
	5.3	68	0		5.3	68	0
	5.4	68	0		5.4	68	0
	5.5	68	0		5.5	68	0
	5.6	68	0		5.6	68	0
	5.7	68	0		5.7	68	0
	5.8	68	0		5.8	68	0
	5.9	68	0		5.9	68	0
	1	68.5	0		1	68.5	0
	1.1	68.5	0		1.1	68.5	0
	1.2	68.5	0		1.2	68.5	0
	1.3	68.5	0		1.3	68.5	0
	1.4	68.5	0		1.4	68.5	0
	1.5	68.5	0		1.5	68.5	0
	1.6	68.5	0		1.6	68.5	0
	1.7	68.5	0		1.7	68.5	0
	1.8	68.5	0		1.8	68.5	0
	1.9	68.5	0		1.9	68.5	0
	2	68.5	0		2	68.5	0
	2.1	68.5	0		2.1	68.5	0
	2.2	68.5	0		2.2	68.5	0
	2.3	68.5	0		2.3	68.5	0
	2.4	68.5	0		2.4	68.5	0
	2.5	68.5	0		2.5	68.5	0
	2.6	68.5	0		2.6	68.5	0
	2.7	68.5	0		2.7	68.5	0
	2.8	68.5	0		2.8	68.5	0
	2.9	68.5	2		2.9	68.5	2
	3	68.5	3		3	68.5	0
	3.1	68.5	1		3.1	68.5	0
	3.2	68.5	2		3.2	68.5	0
	3.3	68.5	0		3.3	68.5	0
	3.4	68.5	0		3.4	68.5	0
	3.5	68.5	0		3.5	68.5	0
	3.6	68.5	0		3.6	68.5	0
	3.7	68.5	0		3.7	68.5	0
	3.8	68.5	0		3.8	68.5	0
	3.9	68.5	0		3.9	68.5	0
	4	68.5	0		4	68.5	0
	4.1	68.5	0		4.1	68.5	0
	4.2	68.5	0		4.2	68.5	0
	4.3	68.5	0		4.3	68.5	0
	4.4	68.5	0		4.4	68.5	0
	4.5	68.5	0		4.5	68.5	0
	4.6	68.5	0		4.6	68.5	0
	4.7	68.5	0		4.7	68.5	0
	4.8	68.5	0		4.8	68.5	0
	4.9	68.5	0		4.9	68.5	0
	5	68.5	0		5	68.5	0
	5.1	68.5	0		5.1	68.5	0
	5.2	68.5	0		5.2	68.5	0
	5.3	68.5	0		5.3	68.5	0
	5.4	68.5	0		5.4	68.5	0
	5.5	68.5	0		5.5	68.5	0
	5.6	68.5	0		5.6	68.5	0
	5.7	68.5	0		5.7	68.5	0
	5.8	68.5	0		5.8	68.5	0
	5.9	68.5	0		5.9	68.5	0
	1	69	0		1	69	0
	1.1	69	0		1.1	69	0
	1.2	69	0		1.2	69	0
	1.3	69	0		1.3	69	0
	1.4	69	0		1.4	69	0
	1.5	69	0		1.5	69	0
	1.6	69	0		1.6	69	0
	1.7	69	0		1.7	69	0
	1.8	69	0		1.8	69	0
	1.9	69	0		1.9	69	0
	2	69	0		2	69	0
	2.1	69	0		2.1	69	0
	2.2	69	0		2.2	69	0
	2.3	69	0		2.3	69	0
	2.4	69	0		2.4	69	0
	2.5	69	0		2.5	69	0
	2.6	69	0		2.6	69	0
	2.7	69	0		2.7	69	0
	2.8	69	0		2.8	69	0
	2.9	69	0		2.9	69	0
	3	69	1		3	69	1
	3.1	69	0		3.1	69	0
	3.2	69	0		3.2	69	1
	3.3	69	0		3.3	69	1
	3.4	69	0		3.4	69	0
	3.5	69	0		3.5	69	0
	3.6	69	0		3.6	69	0
	3.7	69	0		3.7	69	0
	3.8	69	0		3.8	69	0
	3.9	69	1		3.9	69	0
	4	69	0		4	69	0
	4.1	69	1		4.1	69	0
	4.2	69	0		4.2	69	0
	4.3	69	0		4.3	69	0
	4.4	69	0		4.4	69	0
	4.5	69	0		4.5	69	0
	4.6	69	0		4.6	69	0
	4.7	69	0		4.7	69	0
	4.8	69	0		4.8	69	0
	4.9	69	0		4.9	69	0
	5	69	0		5	69	0
	5.1	69	0		5.1	69	0
	5.2	69	0		5.2	69	0
	5.3	69	0		5.3	69	0
	5.4	69	0		5.4	69	0
	5.5	69	0		5.5	69	0
	5.6	69	0		5.6	69	0
	5.7	69	0		5.7	69	0
	5.8	69	0		5.8	69	0
	5.9	69	0		5.9	69	0
	1	69.5	0		1	69.5	0
	1.1	69.5	0		1.1	69.5	0
	1.2	69.5	0		1.2	69.5	0
	1.3	69.5	0		1.3	69.5	0
	1.4	69.5	0		1.4	69.5	0
	1.5	69.5	0		1.5	69.5	0
	1.6	69.5	0		1.6	69.5	0
	1.7	69.5	0		1.7	69.5	0
	1.8	69.5	0		1.8	69.5	0
	1.9	69.5	0		1.9	69.5	0
	2	69.5	0		2	69.5	0
	2.1	69.5	0		2.1	69.5	0
	2.2	69.5	0		2.2	69.5	0
	2.3	69.5	0		2.3	69.5	0
	2.4	69.5	0		2.4	69.5	0
	2.5	69.5	0		2.5	69.5	0
	2.6	69.5	0		2.6	69.5	0
	2.7	69.5	0		2.7	69.5	0
	2.8	69.5	0		2.8	69.5	2
	2.9	69.5	3		2.9	69.5	1
	3	69.5	1		3	69.5	0
	3.1	69.5	1		3.1	69.5	3
	3.2	69.5	0		3.2	69.5	0
	3.3	69.5	0		3.3	69.5	1
	3.4	69.5	0		3.4	69.5	0
	3.5	69.5	0		3.5	69.5	1
	3.6	69.5	0		3.6	69.5	0
	3.7	69.5	0		3.7	69.5	0
	3.8	69.5	0		3.8	69.5	0
	3.9	69.5	0		3.9	69.5	0
	4	69.5	0		4	69.5	0
	4.1	69.5	0		4.1	69.5	0
	4.2	69.5	0		4.2	69.5	0
	4.3	69.5	0		4.3	69.5	0
	4.4	69.5	0		4.4	69.5	0
	4.5	69.5	0		4.5	69.5	0
	4.6	69.5	0		4.6	69.5	0
	4.7	69.5	0		4.7	69.5	0
	4.8	69.5	0		4.8	69.5	0
	4.9	69.5	0		4.9	69.5	0
	5	69.5	0		5	69.5	0
	5.1	69.5	0		5.1	69.5	0
	5.2	69.5	0		5.2	69.5	0
	5.3	69.5	0		5.3	69.5	0
	5.4	69.5	0		5.4	69.5	0
	5.5	69.5	0		5.5	69.5	0
	5.6	69.5	0		5.6	69.5	0
	5.7	69.5	0		5.7	69.5	0
	5.8	69.5	0		5.8	69.5	0
	5.9	69.5	0		5.9	69.5	0
	1	70	0		1	70	0
	1.1	70	0		1.1	70	0
	1.2	70	0		1.2	70	0
	1.3	70	0		1.3	70	0
	1.4	70	0		1.4	70	0
	1.5	70	0		1.5	70	0
	1.6	70	0		1.6	70	0
	1.7	70	0		1.7	70	0
	1.8	70	0		1.8	70	0
	1.9	70	0		1.9	70	0
	2	70	0		2	70	0
	2.1	70	0		2.1	70	0
	2.2	70	0		2.2	70	0
	2.3	70	0		2.3	70	0
	2.4	70	0		2.4	70	0
	2.5	70	0		2.5	70	0
	2.6	70	0		2.6	70	0
	2.7	70	0		2.7	70	1
	2.8	70	0		2.8	70	1
	2.9	70	2		2.9	70	2
	3	70	3		3	70	2
	3.1	70	1		3.1	70	0
	3.2	70	0		3.2	70	0
	3.3	70	0		3.3	70	0
	3.4	70	0		3.4	70	0
	3.5	70	0		3.5	70	0
	3.6	70	0		3.6	70	0
	3.7	70	0		3.7	70	0
	3.8	70	0		3.8	70	0
	3.9	70	0		3.9	70	0
	4	70	0		4	70	0
	4.1	70	0		4.1	70	0
	4.2	70	0		4.2	70	0
	4.3	70	1		4.3	70	0
	4.4	70	0		4.4	70	0
	4.5	70	0		4.5	70	0
	4.6	70	0		4.6	70	0
	4.7	70	0		4.7	70	0
	4.8	70	0		4.8	70	0
	4.9	70	0		4.9	70	0
	5	70	0		5	70	0
	5.1	70	0		5.1	70	0
	5.2	70	0		5.2	70	0
	5.3	70	0		5.3	70	0
	5.4	70	0		5.4	70	0
	5.5	70	0		5.5	70	0
	5.6	70	0		5.6	70	0
	5.7	70	0		5.7	70	0
	5.8	70	0		5.8	70	0
	5.9	70	0		5.9	70	0
	1	70.5	0		1	70.5	0
	1.1	70.5	0		1.1	70.5	0
	1.2	70.5	0		1.2	70.5	0
	1.3	70.5	0		1.3	70.5	0
	1.4	70.5	0		1.4	70.5	0
	1.5	70.5	0		1.5	70.5	0
	1.6	70.5	0		1.6	70.5	0
	1.7	70.5	0		1.7	70.5	0
	1.8	70.5	0		1.8	70.5	0
	1.9	70.5	0		1.9	70.5	0
	2	70.5	0		2	70.5	0
	2.1	70.5	0		2.1	70.5	0
	2.2	70.5	0		2.2	70.5	0
	2.3	70.5	0		2.3	70.5	0
	2.4	70.5	0		2.4	70.5	0
	2.5	70.5	0		2.5	70.5	0
	2.6	70.5	0		2.6	70.5	0
	2.7	70.5	0		2.7	70.5	0
	2.8	70.5	3		2.8	70.5	1
	2.9	70.5	3		2.9	70.5	0
	3	70.5	6		3	70.5	1
	3.1	70.5	3		3.1	70.5	1
	3.2	70.5	0		3.2	70.5	1
	3.3	70.5	0		3.3	70.5	0
	3.4	70.5	0		3.4	70.5	0
	3.5	70.5	0		3.5	70.5	0
	3.6	70.5	0		3.6	70.5	0
	3.7	70.5	0		3.7	70.5	0
	3.8	70.5	0		3.8	70.5	0
	3.9	70.5	0		3.9	70.5	0
	4	70.5	0		4	70.5	0
	4.1	70.5	1		4.1	70.5	0
	4.2	70.5	0		4.2	70.5	0
	4.3	70.5	0		4.3	70.5	0
	4.4	70.5	0		4.4	70.5	0
	4.5	70.5	0		4.5	70.5	0
	4.6	70.5	0		4.6	70.5	0
	4.7	70.5	0		4.7	70.5	0
	4.8	70.5	0		4.8	70.5	0
	4.9	70.5	0		4.9	70.5	0
	5	70.5	0		5	70.5	0
	5.1	70.5	0		5.1	70.5	0
	5.2	70.5	0		5.2	70.5	0
	5.3	70.5	0		5.3	70.5	0
	5.4	70.5	0		5.4	70.5	0
	5.5	70.5	0		5.5	70.5	0
	5.6	70.5	0		5.6	70.5	0
	5.7	70.5	0		5.7	70.5	0
	5.8	70.5	0		5.8	70.5	0
	5.9	70.5	0		5.9	70.5	0
	1	71	0		1	71	0
	1.1	71	0		1.1	71	0
	1.2	71	0		1.2	71	0
	1.3	71	0		1.3	71	0
	1.4	71	0		1.4	71	0
	1.5	71	0		1.5	71	0
	1.6	71	0		1.6	71	0
	1.7	71	0		1.7	71	0
	1.8	71	0		1.8	71	0
	1.9	71	0		1.9	71	0
	2	71	0		2	71	0
	2.1	71	0		2.1	71	0
	2.2	71	0		2.2	71	0
	2.3	71	0		2.3	71	0
	2.4	71	0		2.4	71	0
	2.5	71	0		2.5	71	0
	2.6	71	0		2.6	71	0
	2.7	71	0		2.7	71	1
	2.8	71	0		2.8	71	1
	2.9	71	7		2.9	71	3
	3	71	4		3	71	2
	3.1	71	1		3.1	71	1
	3.2	71	1		3.2	71	0
	3.3	71	0		3.3	71	0
	3.4	71	0		3.4	71	0
	3.5	71	0		3.5	71	0
	3.6	71	0		3.6	71	0
	3.7	71	0		3.7	71	0
	3.8	71	0		3.8	71	0
	3.9	71	0		3.9	71	0
	4	71	1		4	71	0
	4.1	71	0		4.1	71	0
	4.2	71	0		4.2	71	0
	4.3	71	0		4.3	71	0
	4.4	71	0		4.4	71	0
	4.5	71	0		4.5	71	0
	4.6	71	0		4.6	71	0
	4.7	71	0		4.7	71	0
	4.8	71	0		4.8	71	0
	4.9	71	0		4.9	71	0
	5	71	0		5	71	0
	5.1	71	0		5.1	71	0
	5.2	71	0		5.2	71	0
	5.3	71	0		5.3	71	0
	5.4	71	0		5.4	71	0
	5.5	71	0		5.5	71	0
	5.6	71	0		5.6	71	0
	5.7	71	0		5.7	71	0
	5.8	71	0		5.8	71	0
	5.9	71	0		5.9	71	0
	1	71.5	0		1	71.5	0
	1.1	71.5	0		1.1	71.5	0
	1.2	71.5	0		1.2	71.5	0
	1.3	71.5	0		1.3	71.5	0
	1.4	71.5	0		1.4	71.5	0
	1.5	71.5	0		1.5	71.5	0
	1.6	71.5	0		1.6	71.5	0
	1.7	71.5	0		1.7	71.5	0
	1.8	71.5	0		1.8	71.5	0
	1.9	71.5	0		1.9	71.5	0
	2	71.5	0		2	71.5	0
	2.1	71.5	0		2.1	71.5	0
	2.2	71.5	0		2.2	71.5	0
	2.3	71.5	0		2.3	71.5	0
	2.4	71.5	0		2.4	71.5	0
	2.5	71.5	0		2.5	71.5	0
	2.6	71.5	0		2.6	71.5	0
	2.7	71.5	0		2.7	71.5	0
	2.8	71.5	1		2.8	71.5	1
	2.9	71.5	13		2.9	71.5	3
	3	71.5	4		3	71.5	5
	3.1	71.5	0		3.1	71.5	4
	3.2	71.5	0		3.2	71.5	2
	3.3	71.5	0		3.3	71.5	0
	3.4	71.5	0		3.4	71.5	0
	3.5	71.5	1		3.5	71.5	0
	3.6	71.5	0		3.6	71.5	0
	3.7	71.5	0		3.7	71.5	0
	3.8	71.5	0		3.8	71.5	0
	3.9	71.5	0		3.9	71.5	0
	4	71.5	0		4	71.5	0
	4.1	71.5	1		4.1	71.5	0
	4.2	71.5	0		4.2	71.5	0
	4.3	71.5	0		4.3	71.5	0
	4.4	71.5	1		4.4	71.5	0
	4.5	71.5	0		4.5	71.5	0
	4.6	71.5	0		4.6	71.5	0
	4.7	71.5	0		4.7	71.5	0
	4.8	71.5	0		4.8	71.5	0
	4.9	71.5	0		4.9	71.5	0
	5	71.5	0		5	71.5	0
	5.1	71.5	0		5.1	71.5	0
	5.2	71.5	0		5.2	71.5	0
	5.3	71.5	0		5.3	71.5	0
	5.4	71.5	0		5.4	71.5	0
	5.5	71.5	0		5.5	71.5	0
	5.6	71.5	0		5.6	71.5	0
	5.7	71.5	0		5.7	71.5	0
	5.8	71.5	0		5.8	71.5	0
	5.9	71.5	0		5.9	71.5	0
	1	72	0		1	72	0
	1.1	72	0		1.1	72	0
	1.2	72	0		1.2	72	0
	1.3	72	0		1.3	72	0
	1.4	72	0		1.4	72	0
	1.5	72	0		1.5	72	0
	1.6	72	0		1.6	72	0
	1.7	72	0		1.7	72	0
	1.8	72	0		1.8	72	0
	1.9	72	0		1.9	72	0
	2	72	0		2	72	0
	2.1	72	0		2.1	72	0
	2.2	72	0		2.2	72	0
	2.3	72	0		2.3	72	0
	2.4	72	0		2.4	72	0
	2.5	72	0		2.5	72	0
	2.6	72	0		2.6	72	0
	2.7	72	1		2.7	72	0
	2.8	72	1		2.8	72	2
	2.9	72	14		2.9	72	8
	3	72	4		3	72	4
	3.1	72	2		3.1	72	2
	3.2	72	1		3.2	72	0
	3.3	72	0		3.3	72	1
	3.4	72	0		3.4	72	0
	3.5	72	0		3.5	72	0
	3.6	72	0		3.6	72	0
	3.7	72	0		3.7	72	0
	3.8	72	0		3.8	72	0
	3.9	72	0		3.9	72	0
	4	72	1		4	72	0
	4.1	72	0		4.1	72	0
	4.2	72	0		4.2	72	0
	4.3	72	0		4.3	72	0
	4.4	72	0		4.4	72	0
	4.5	72	0		4.5	72	0
	4.6	72	0		4.6	72	0
	4.7	72	0		4.7	72	0
	4.8	72	0		4.8	72	0
	4.9	72	0		4.9	72	0
	5	72	0		5	72	0
	5.1	72	0		5.1	72	0
	5.2	72	0		5.2	72	0
	5.3	72	0		5.3	72	0
	5.4	72	0		5.4	72	0
	5.5	72	0		5.5	72	0
	5.6	72	0		5.6	72	0
	5.7	72	0		5.7	72	0
	5.8	72	0		5.8	72	0
	5.9	72	0		5.9	72	0
	1	72.5	0		1	72.5	0
	1.1	72.5	0		1.1	72.5	0
	1.2	72.5	0		1.2	72.5	0
	1.3	72.5	0		1.3	72.5	0
	1.4	72.5	0		1.4	72.5	0
	1.5	72.5	0		1.5	72.5	0
	1.6	72.5	0		1.6	72.5	0
	1.7	72.5	0		1.7	72.5	0
	1.8	72.5	0		1.8	72.5	0
	1.9	72.5	0		1.9	72.5	0
	2	72.5	0		2	72.5	0
	2.1	72.5	0		2.1	72.5	0
	2.2	72.5	0		2.2	72.5	0
	2.3	72.5	0		2.3	72.5	0
	2.4	72.5	0		2.4	72.5	0
	2.5	72.5	0		2.5	72.5	0
	2.6	72.5	0		2.6	72.5	0
	2.7	72.5	0		2.7	72.5	1
	2.8	72.5	6		2.8	72.5	4
	2.9	72.5	8		2.9	72.5	5
	3	72.5	8		3	72.5	3
	3.1	72.5	1		3.1	72.5	2
	3.2	72.5	1		3.2	72.5	1
	3.3	72.5	0		3.3	72.5	0
	3.4	72.5	0		3.4	72.5	0
	3.5	72.5	0		3.5	72.5	0
	3.6	72.5	0		3.6	72.5	0
	3.7	72.5	0		3.7	72.5	0
	3.8	72.5	0		3.8	72.5	0
	3.9	72.5	0		3.9	72.5	0
	4	72.5	0		4	72.5	0
	4.1	72.5	1		4.1	72.5	0
	4.2	72.5	0		4.2	72.5	0
	4.3	72.5	0		4.3	72.5	0
	4.4	72.5	0		4.4	72.5	0
	4.5	72.5	0		4.5	72.5	0
	4.6	72.5	0		4.6	72.5	0
	4.7	72.5	0		4.7	72.5	0
	4.8	72.5	0		4.8	72.5	0
	4.9	72.5	0		4.9	72.5	0
	5	72.5	0		5	72.5	0
	5.1	72.5	0		5.1	72.5	0
	5.2	72.5	0		5.2	72.5	0
	5.3	72.5	0		5.3	72.5	0
	5.4	72.5	0		5.4	72.5	0
	5.5	72.5	0		5.5	72.5	0
	5.6	72.5	0		5.6	72.5	0
	5.7	72.5	0		5.7	72.5	0
	5.8	72.5	0		5.8	72.5	0
	5.9	72.5	0		5.9	72.5	0
	1	73	0		1	73	0
	1.1	73	0		1.1	73	0
	1.2	73	0		1.2	73	0
	1.3	73	0		1.3	73	0
	1.4	73	0		1.4	73	0
	1.5	73	0		1.5	73	0
	1.6	73	0		1.6	73	0
	1.7	73	0		1.7	73	0
	1.8	73	0		1.8	73	0
	1.9	73	0		1.9	73	0
	2	73	0		2	73	0
	2.1	73	0		2.1	73	0
	2.2	73	0		2.2	73	0
	2.3	73	0		2.3	73	0
	2.4	73	0		2.4	73	0
	2.5	73	0		2.5	73	0
	2.6	73	0		2.6	73	0
	2.7	73	1		2.7	73	0
	2.8	73	10		2.8	73	0
	2.9	73	10		2.9	73	4
	3	73	11		3	73	7
	3.1	73	2		3.1	73	1
	3.2	73	0		3.2	73	2
	3.3	73	1		3.3	73	0
	3.4	73	0		3.4	73	0
	3.5	73	0		3.5	73	0
	3.6	73	0		3.6	73	0
	3.7	73	1		3.7	73	0
	3.8	73	0		3.8	73	0
	3.9	73	0		3.9	73	0
	4	73	0		4	73	0
	4.1	73	0		4.1	73	0
	4.2	73	0		4.2	73	0
	4.3	73	0		4.3	73	0
	4.4	73	0		4.4	73	0
	4.5	73	0		4.5	73	0
	4.6	73	0		4.6	73	0
	4.7	73	0		4.7	73	0
	4.8	73	0		4.8	73	0
	4.9	73	0		4.9	73	0
	5	73	0		5	73	0
	5.1	73	0		5.1	73	0
	5.2	73	0		5.2	73	0
	5.3	73	0		5.3	73	0
	5.4	73	0		5.4	73	0
	5.5	73	0		5.5	73	0
	5.6	73	0		5.6	73	0
	5.7	73	0		5.7	73	0
	5.8	73	0		5.8	73	0
	5.9	73	0		5.9	73	0
	1	73.5	0		1	73.5	0
	1.1	73.5	0		1.1	73.5	0
	1.2	73.5	0		1.2	73.5	0
	1.3	73.5	0		1.3	73.5	0
	1.4	73.5	0		1.4	73.5	0
	1.5	73.5	0		1.5	73.5	0
	1.6	73.5	0		1.6	73.5	0
	1.7	73.5	0		1.7	73.5	0
	1.8	73.5	0		1.8	73.5	0
	1.9	73.5	0		1.9	73.5	0
	2	73.5	0		2	73.5	0
	2.1	73.5	0		2.1	73.5	0
	2.2	73.5	0		2.2	73.5	0
	2.3	73.5	0		2.3	73.5	0
	2.4	73.5	0		2.4	73.5	0
	2.5	73.5	0		2.5	73.5	0
	2.6	73.5	0		2.6	73.5	0
	2.7	73.5	2		2.7	73.5	1
	2.8	73.5	5		2.8	73.5	3
	2.9	73.5	9		2.9	73.5	13
	3	73.5	15		3	73.5	5
	3.1	73.5	4		3.1	73.5	4
	3.2	73.5	1		3.2	73.5	0
	3.3	73.5	0		3.3	73.5	1
	3.4	73.5	0		3.4	73.5	0
	3.5	73.5	0		3.5	73.5	0
	3.6	73.5	0		3.6	73.5	0
	3.7	73.5	1		3.7	73.5	0
	3.8	73.5	0		3.8	73.5	0
	3.9	73.5	0		3.9	73.5	0
	4	73.5	0		4	73.5	0
	4.1	73.5	0		4.1	73.5	0
	4.2	73.5	0		4.2	73.5	0
	4.3	73.5	0		4.3	73.5	0
	4.4	73.5	0		4.4	73.5	0
	4.5	73.5	0		4.5	73.5	0
	4.6	73.5	0		4.6	73.5	0
	4.7	73.5	0		4.7	73.5	0
	4.8	73.5	0		4.8	73.5	0
	4.9	73.5	0		4.9	73.5	0
	5	73.5	0		5	73.5	0
	5.1	73.5	0		5.1	73.5	0
	5.2	73.5	0		5.2	73.5	0
	5.3	73.5	0		5.3	73.5	0
	5.4	73.5	0		5.4	73.5	0
	5.5	73.5	0		5.5	73.5	0
	5.6	73.5	0		5.6	73.5	0
	5.7	73.5	0		5.7	73.5	0
	5.8	73.5	0		5.8	73.5	0
	5.9	73.5	0		5.9	73.5	0
	1	74	0		1	74	0
	1.1	74	0		1.1	74	0
	1.2	74	0		1.2	74	0
	1.3	74	0		1.3	74	0
	1.4	74	0		1.4	74	0
	1.5	74	0		1.5	74	0
	1.6	74	0		1.6	74	0
	1.7	74	0		1.7	74	0
	1.8	74	0		1.8	74	0
	1.9	74	0		1.9	74	0
	2	74	0		2	74	0
	2.1	74	0		2.1	74	0
	2.2	74	0		2.2	74	0
	2.3	74	0		2.3	74	0
	2.4	74	0		2.4	74	0
	2.5	74	0		2.5	74	0
	2.6	74	0		2.6	74	0
	2.7	74	3		2.7	74	0
	2.8	74	9		2.8	74	5
	2.9	74	8		2.9	74	8
	3	74	10		3	74	7
	3.1	74	4		3.1	74	7
	3.2	74	1		3.2	74	1
	3.3	74	0		3.3	74	1
	3.4	74	0		3.4	74	0
	3.5	74	0		3.5	74	0
	3.6	74	0		3.6	74	0
	3.7	74	0		3.7	74	0
	3.8	74	1		3.8	74	0
	3.9	74	0		3.9	74	0
	4	74	0		4	74	0
	4.1	74	1		4.1	74	0
	4.2	74	0		4.2	74	0
	4.3	74	0		4.3	74	0
	4.4	74	0		4.4	74	0
	4.5	74	0		4.5	74	0
	4.6	74	0		4.6	74	0
	4.7	74	0		4.7	74	0
	4.8	74	0		4.8	74	0
	4.9	74	0		4.9	74	0
	5	74	0		5	74	0
	5.1	74	0		5.1	74	0
	5.2	74	0		5.2	74	0
	5.3	74	0		5.3	74	0
	5.4	74	0		5.4	74	0
	5.5	74	0		5.5	74	0
	5.6	74	0		5.6	74	0
	5.7	74	0		5.7	74	0
	5.8	74	0		5.8	74	0
	5.9	74	0		5.9	74	0
	1	74.5	0		1	74.5	0
	1.1	74.5	0		1.1	74.5	0
	1.2	74.5	0		1.2	74.5	0
	1.3	74.5	0		1.3	74.5	0
	1.4	74.5	0		1.4	74.5	0
	1.5	74.5	0		1.5	74.5	0
	1.6	74.5	0		1.6	74.5	0
	1.7	74.5	0		1.7	74.5	0
	1.8	74.5	0		1.8	74.5	0
	1.9	74.5	0		1.9	74.5	0
	2	74.5	0		2	74.5	0
	2.1	74.5	0		2.1	74.5	0
	2.2	74.5	0		2.2	74.5	0
	2.3	74.5	0		2.3	74.5	0
	2.4	74.5	0		2.4	74.5	0
	2.5	74.5	0		2.5	74.5	0
	2.6	74.5	0		2.6	74.5	0
	2.7	74.5	1		2.7	74.5	1
	2.8	74.5	13		2.8	74.5	3
	2.9	74.5	22		2.9	74.5	10
	3	74.5	4		3	74.5	7
	3.1	74.5	4		3.1	74.5	3
	3.2	74.5	3		3.2	74.5	1
	3.3	74.5	0		3.3	74.5	0
	3.4	74.5	0		3.4	74.5	0
	3.5	74.5	0		3.5	74.5	0
	3.6	74.5	0		3.6	74.5	0
	3.7	74.5	0		3.7	74.5	0
	3.8	74.5	0		3.8	74.5	0
	3.9	74.5	0		3.9	74.5	0
	4	74.5	0		4	74.5	0
	4.1	74.5	0		4.1	74.5	0
	4.2	74.5	0		4.2	74.5	0
	4.3	74.5	0		4.3	74.5	0
	4.4	74.5	0		4.4	74.5	0
	4.5	74.5	0		4.5	74.5	0
	4.6	74.5	0		4.6	74.5	0
	4.7	74.5	0		4.7	74.5	0
	4.8	74.5	0		4.8	74.5	0
	4.9	74.5	0		4.9	74.5	0
	5	74.5	0		5	74.5	0
	5.1	74.5	0		5.1	74.5	0
	5.2	74.5	0		5.2	74.5	0
	5.3	74.5	0		5.3	74.5	0
	5.4	74.5	0		5.4	74.5	0
	5.5	74.5	0		5.5	74.5	0
	5.6	74.5	0		5.6	74.5	0
	5.7	74.5	0		5.7	74.5	0
	5.8	74.5	0		5.8	74.5	0
	5.9	74.5	0		5.9	74.5	0
	1	75	0		1	75	0
	1.1	75	0		1.1	75	0
	1.2	75	0		1.2	75	0
	1.3	75	0		1.3	75	0
	1.4	75	0		1.4	75	0
	1.5	75	0		1.5	75	0
	1.6	75	0		1.6	75	0
	1.7	75	0		1.7	75	0
	1.8	75	0		1.8	75	0
	1.9	75	0		1.9	75	0
	2	75	0		2	75	0
	2.1	75	0		2.1	75	0
	2.2	75	0		2.2	75	0
	2.3	75	0		2.3	75	0
	2.4	75	0		2.4	75	0
	2.5	75	0		2.5	75	0
	2.6	75	0		2.6	75	0
	2.7	75	3		2.7	75	2
	2.8	75	11		2.8	75	8
	2.9	75	19		2.9	75	15
	3	75	5		3	75	4
	3.1	75	6		3.1	75	4
	3.2	75	6		3.2	75	5
	3.3	75	2		3.3	75	0
	3.4	75	1		3.4	75	0
	3.5	75	1		3.5	75	0
	3.6	75	0		3.6	75	0
	3.7	75	0		3.7	75	0
	3.8	75	0		3.8	75	0
	3.9	75	1		3.9	75	0
	4	75	0		4	75	0
	4.1	75	0		4.1	75	0
	4.2	75	0		4.2	75	0
	4.3	75	0		4.3	75	0
	4.4	75	0		4.4	75	0
	4.5	75	0		4.5	75	0
	4.6	75	0		4.6	75	0
	4.7	75	0		4.7	75	0
	4.8	75	0		4.8	75	0
	4.9	75	0		4.9	75	0
	5	75	0		5	75	0
	5.1	75	0		5.1	75	0
	5.2	75	0		5.2	75	0
	5.3	75	0		5.3	75	0
	5.4	75	0		5.4	75	0
	5.5	75	0		5.5	75	0
	5.6	75	0		5.6	75	0
	5.7	75	0		5.7	75	0
	5.8	75	0		5.8	75	0
	5.9	75	0		5.9	75	0
	1	75.5	0		1	75.5	0
	1.1	75.5	0		1.1	75.5	0
	1.2	75.5	0		1.2	75.5	0
	1.3	75.5	0		1.3	75.5	0
	1.4	75.5	0		1.4	75.5	0
	1.5	75.5	0		1.5	75.5	0
	1.6	75.5	0		1.6	75.5	0
	1.7	75.5	0		1.7	75.5	0
	1.8	75.5	0		1.8	75.5	0
	1.9	75.5	0		1.9	75.5	0
	2	75.5	0		2	75.5	0
	2.1	75.5	0		2.1	75.5	0
	2.2	75.5	0		2.2	75.5	0
	2.3	75.5	0		2.3	75.5	0
	2.4	75.5	0		2.4	75.5	0
	2.5	75.5	0		2.5	75.5	0
	2.6	75.5	0		2.6	75.5	0
	2.7	75.5	4		2.7	75.5	2
	2.8	75.5	10		2.8	75.5	9
	2.9	75.5	21		2.9	75.5	13
	3	75.5	17		3	75.5	10
	3.1	75.5	6		3.1	75.5	6
	3.2	75.5	1		3.2	75.5	2
	3.3	75.5	0		3.3	75.5	0
	3.4	75.5	0		3.4	75.5	0
	3.5	75.5	0		3.5	75.5	0
	3.6	75.5	0		3.6	75.5	0
	3.7	75.5	0		3.7	75.5	0
	3.8	75.5	0		3.8	75.5	0
	3.9	75.5	0		3.9	75.5	0
	4	75.5	1		4	75.5	0
	4.1	75.5	1		4.1	75.5	0
	4.2	75.5	0		4.2	75.5	0
	4.3	75.5	0		4.3	75.5	0
	4.4	75.5	0		4.4	75.5	0
	4.5	75.5	0		4.5	75.5	0
	4.6	75.5	0		4.6	75.5	0
	4.7	75.5	0		4.7	75.5	0
	4.8	75.5	0		4.8	75.5	0
	4.9	75.5	0		4.9	75.5	0
	5	75.5	0		5	75.5	0
	5.1	75.5	0		5.1	75.5	0
	5.2	75.5	0		5.2	75.5	0
	5.3	75.5	0		5.3	75.5	0
	5.4	75.5	0		5.4	75.5	0
	5.5	75.5	0		5.5	75.5	0
	5.6	75.5	0		5.6	75.5	0
	5.7	75.5	0		5.7	75.5	0
	5.8	75.5	0		5.8	75.5	0
	5.9	75.5	0		5.9	75.5	0
	1	76	0		1	76	0
	1.1	76	0		1.1	76	0
	1.2	76	0		1.2	76	0
	1.3	76	0		1.3	76	0
	1.4	76	0		1.4	76	0
	1.5	76	0		1.5	76	0
	1.6	76	0		1.6	76	0
	1.7	76	0		1.7	76	0
	1.8	76	0		1.8	76	0
	1.9	76	0		1.9	76	0
	2	76	0		2	76	0
	2.1	76	0		2.1	76	0
	2.2	76	0		2.2	76	0
	2.3	76	0		2.3	76	0
	2.4	76	0		2.4	76	0
	2.5	76	0		2.5	76	0
	2.6	76	2		2.6	76	0
	2.7	76	1		2.7	76	4
	2.8	76	21		2.8	76	8
	2.9	76	30		2.9	76	12
	3	76	15		3	76	10
	3.1	76	6		3.1	76	3
	3.2	76	0		3.2	76	4
	3.3	76	1		3.3	76	1
	3.4	76	0		3.4	76	0
	3.5	76	1		3.5	76	0
	3.6	76	0		3.6	76	0
	3.7	76	0		3.7	76	0
	3.8	76	0		3.8	76	0
	3.9	76	0		3.9	76	0
	4	76	0		4	76	0
	4.1	76	0		4.1	76	0
	4.2	76	0		4.2	76	0
	4.3	76	0		4.3	76	0
	4.4	76	0		4.4	76	0
	4.5	76	0		4.5	76	0
	4.6	76	0		4.6	76	0
	4.7	76	0		4.7	76	0
	4.8	76	0		4.8	76	0
	4.9	76	0		4.9	76	0
	5	76	0		5	76	0
	5.1	76	0		5.1	76	0
	5.2	76	0		5.2	76	0
	5.3	76	0		5.3	76	0
	5.4	76	0		5.4	76	0
	5.5	76	0		5.5	76	0
	5.6	76	0		5.6	76	0
	5.7	76	0		5.7	76	0
	5.8	76	0		5.8	76	0
	5.9	76	0		5.9	76	0
	1	76.5	0		1	76.5	0
	1.1	76.5	0		1.1	76.5	0
	1.2	76.5	0		1.2	76.5	0
	1.3	76.5	0		1.3	76.5	0
	1.4	76.5	0		1.4	76.5	0
	1.5	76.5	0		1.5	76.5	0
	1.6	76.5	0		1.6	76.5	0
	1.7	76.5	0		1.7	76.5	0
	1.8	76.5	0		1.8	76.5	0
	1.9	76.5	0		1.9	76.5	0
	2	76.5	0		2	76.5	0
	2.1	76.5	0		2.1	76.5	0
	2.2	76.5	0		2.2	76.5	0
	2.3	76.5	0		2.3	76.5	0
	2.4	76.5	0		2.4	76.5	0
	2.5	76.5	0		2.5	76.5	0
	2.6	76.5	0		2.6	76.5	1
	2.7	76.5	6		2.7	76.5	4
	2.8	76.5	15		2.8	76.5	16
	2.9	76.5	26		2.9	76.5	22
	3	76.5	10		3	76.5	9
	3.1	76.5	10		3.1	76.5	4
	3.2	76.5	1		3.2	76.5	2
	3.3	76.5	0		3.3	76.5	1
	3.4	76.5	0		3.4	76.5	1
	3.5	76.5	1		3.5	76.5	0
	3.6	76.5	0		3.6	76.5	0
	3.7	76.5	0		3.7	76.5	0
	3.8	76.5	0		3.8	76.5	0
	3.9	76.5	0		3.9	76.5	0
	4	76.5	0		4	76.5	0
	4.1	76.5	0		4.1	76.5	0
	4.2	76.5	0		4.2	76.5	0
	4.3	76.5	0		4.3	76.5	0
	4.4	76.5	0		4.4	76.5	0
	4.5	76.5	0		4.5	76.5	0
	4.6	76.5	0		4.6	76.5	0
	4.7	76.5	0		4.7	76.5	0
	4.8	76.5	0		4.8	76.5	0
	4.9	76.5	0		4.9	76.5	0
	5	76.5	0		5	76.5	0
	5.1	76.5	0		5.1	76.5	0
	5.2	76.5	0		5.2	76.5	0
	5.3	76.5	0		5.3	76.5	0
	5.4	76.5	0		5.4	76.5	0
	5.5	76.5	0		5.5	76.5	0
	5.6	76.5	0		5.6	76.5	0
	5.7	76.5	0		5.7	76.5	0
	5.8	76.5	0		5.8	76.5	0
	5.9	76.5	0		5.9	76.5	0
	1	77	0		1	77	0
	1.1	77	0		1.1	77	0
	1.2	77	0		1.2	77	0
	1.3	77	0		1.3	77	0
	1.4	77	0		1.4	77	0
	1.5	77	0		1.5	77	0
	1.6	77	0		1.6	77	0
	1.7	77	0		1.7	77	0
	1.8	77	0		1.8	77	0
	1.9	77	0		1.9	77	0
	2	77	0		2	77	0
	2.1	77	0		2.1	77	0
	2.2	77	0		2.2	77	0
	2.3	77	0		2.3	77	0
	2.4	77	0		2.4	77	0
	2.5	77	0		2.5	77	0
	2.6	77	1		2.6	77	0
	2.7	77	3		2.7	77	9
	2.8	77	34		2.8	77	13
	2.9	77	24		2.9	77	25
	3	77	13		3	77	18
	3.1	77	11		3.1	77	10
	3.2	77	1		3.2	77	1
	3.3	77	1		3.3	77	1
	3.4	77	0		3.4	77	0
	3.5	77	0		3.5	77	0
	3.6	77	0		3.6	77	0
	3.7	77	0		3.7	77	0
	3.8	77	1		3.8	77	0
	3.9	77	0		3.9	77	0
	4	77	0		4	77	0
	4.1	77	1		4.1	77	0
	4.2	77	0		4.2	77	0
	4.3	77	0		4.3	77	0
	4.4	77	0		4.4	77	0
	4.5	77	0		4.5	77	0
	4.6	77	0		4.6	77	0
	4.7	77	0		4.7	77	0
	4.8	77	0		4.8	77	0
	4.9	77	0		4.9	77	0
	5	77	0		5	77	0
	5.1	77	0		5.1	77	0
	5.2	77	0		5.2	77	0
	5.3	77	0		5.3	77	0
	5.4	77	0		5.4	77	0
	5.5	77	0		5.5	77	0
	5.6	77	0		5.6	77	0
	5.7	77	0		5.7	77	0
	5.8	77	0		5.8	77	0
	5.9	77	0		5.9	77	0
	1	77.5	0		1	77.5	0
	1.1	77.5	0		1.1	77.5	0
	1.2	77.5	0		1.2	77.5	0
	1.3	77.5	0		1.3	77.5	0
	1.4	77.5	0		1.4	77.5	0
	1.5	77.5	0		1.5	77.5	0
	1.6	77.5	0		1.6	77.5	0
	1.7	77.5	0		1.7	77.5	0
	1.8	77.5	0		1.8	77.5	0
	1.9	77.5	0		1.9	77.5	0
	2	77.5	0		2	77.5	0
	2.1	77.5	0		2.1	77.5	0
	2.2	77.5	0		2.2	77.5	0
	2.3	77.5	0		2.3	77.5	0
	2.4	77.5	0		2.4	77.5	0
	2.5	77.5	0		2.5	77.5	0
	2.6	77.5	0		2.6	77.5	1
	2.7	77.5	10		2.7	77.5	4
	2.8	77.5	29		2.8	77.5	21
	2.9	77.5	36		2.9	77.5	23
	3	77.5	16		3	77.5	13
	3.1	77.5	5		3.1	77.5	5
	3.2	77.5	1		3.2	77.5	4
	3.3	77.5	0		3.3	77.5	2
	3.4	77.5	0		3.4	77.5	0
	3.5	77.5	0		3.5	77.5	0
	3.6	77.5	0		3.6	77.5	0
	3.7	77.5	1		3.7	77.5	0
	3.8	77.5	1		3.8	77.5	0
	3.9	77.5	1		3.9	77.5	0
	4	77.5	0		4	77.5	0
	4.1	77.5	0		4.1	77.5	0
	4.2	77.5	0		4.2	77.5	0
	4.3	77.5	0		4.3	77.5	0
	4.4	77.5	0		4.4	77.5	0
	4.5	77.5	0		4.5	77.5	0
	4.6	77.5	0		4.6	77.5	0
	4.7	77.5	0		4.7	77.5	0
	4.8	77.5	0		4.8	77.5	0
	4.9	77.5	0		4.9	77.5	0
	5	77.5	0		5	77.5	0
	5.1	77.5	0		5.1	77.5	0
	5.2	77.5	0		5.2	77.5	0
	5.3	77.5	0		5.3	77.5	0
	5.4	77.5	0		5.4	77.5	0
	5.5	77.5	0		5.5	77.5	0
	5.6	77.5	0		5.6	77.5	0
	5.7	77.5	0		5.7	77.5	0
	5.8	77.5	0		5.8	77.5	0
	5.9	77.5	0		5.9	77.5	0
	1	78	0		1	78	0
	1.1	78	0		1.1	78	0
	1.2	78	0		1.2	78	0
	1.3	78	0		1.3	78	0
	1.4	78	0		1.4	78	0
	1.5	78	0		1.5	78	0
	1.6	78	0		1.6	78	0
	1.7	78	0		1.7	78	0
	1.8	78	0		1.8	78	0
	1.9	78	0		1.9	78	0
	2	78	0		2	78	0
	2.1	78	0		2.1	78	0
	2.2	78	0		2.2	78	0
	2.3	78	0		2.3	78	0
	2.4	78	0		2.4	78	0
	2.5	78	0		2.5	78	0
	2.6	78	3		2.6	78	0
	2.7	78	8		2.7	78	3
	2.8	78	19		2.8	78	13
	2.9	78	35		2.9	78	29
	3	78	20		3	78	28
	3.1	78	8		3.1	78	7
	3.2	78	3		3.2	78	3
	3.3	78	1		3.3	78	1
	3.4	78	0		3.4	78	1
	3.5	78	2		3.5	78	0
	3.6	78	0		3.6	78	0
	3.7	78	1		3.7	78	0
	3.8	78	0		3.8	78	0
	3.9	78	1		3.9	78	0
	4	78	1		4	78	0
	4.1	78	1		4.1	78	0
	4.2	78	0		4.2	78	0
	4.3	78	0		4.3	78	0
	4.4	78	0		4.4	78	0
	4.5	78	0		4.5	78	0
	4.6	78	0		4.6	78	0
	4.7	78	0		4.7	78	0
	4.8	78	0		4.8	78	0
	4.9	78	0		4.9	78	0
	5	78	0		5	78	0
	5.1	78	0		5.1	78	0
	5.2	78	0		5.2	78	0
	5.3	78	0		5.3	78	0
	5.4	78	0		5.4	78	0
	5.5	78	0		5.5	78	0
	5.6	78	0		5.6	78	0
	5.7	78	0		5.7	78	0
	5.8	78	0		5.8	78	0
	5.9	78	0		5.9	78	0
	1	78.5	0		1	78.5	0
	1.1	78.5	0		1.1	78.5	0
	1.2	78.5	0		1.2	78.5	0
	1.3	78.5	0		1.3	78.5	0
	1.4	78.5	0		1.4	78.5	0
	1.5	78.5	0		1.5	78.5	0
	1.6	78.5	0		1.6	78.5	0
	1.7	78.5	0		1.7	78.5	0
	1.8	78.5	0		1.8	78.5	0
	1.9	78.5	0		1.9	78.5	0
	2	78.5	0		2	78.5	0
	2.1	78.5	0		2.1	78.5	0
	2.2	78.5	0		2.2	78.5	0
	2.3	78.5	0		2.3	78.5	0
	2.4	78.5	0		2.4	78.5	0
	2.5	78.5	0		2.5	78.5	0
	2.6	78.5	1		2.6	78.5	1
	2.7	78.5	12		2.7	78.5	6
	2.8	78.5	36		2.8	78.5	17
	2.9	78.5	37		2.9	78.5	31
	3	78.5	22		3	78.5	17
	3.1	78.5	9		3.1	78.5	9
	3.2	78.5	1		3.2	78.5	1
	3.3	78.5	1		3.3	78.5	2
	3.4	78.5	2		3.4	78.5	0
	3.5	78.5	1		3.5	78.5	1
	3.6	78.5	0		3.6	78.5	0
	3.7	78.5	0		3.7	78.5	0
	3.8	78.5	0		3.8	78.5	0
	3.9	78.5	0		3.9	78.5	0
	4	78.5	0		4	78.5	0
	4.1	78.5	0		4.1	78.5	0
	4.2	78.5	0		4.2	78.5	0
	4.3	78.5	0		4.3	78.5	0
	4.4	78.5	0		4.4	78.5	0
	4.5	78.5	0		4.5	78.5	0
	4.6	78.5	0		4.6	78.5	0
	4.7	78.5	0		4.7	78.5	0
	4.8	78.5	0		4.8	78.5	0
	4.9	78.5	0		4.9	78.5	0
	5	78.5	0		5	78.5	0
	5.1	78.5	0		5.1	78.5	0
	5.2	78.5	0		5.2	78.5	0
	5.3	78.5	0		5.3	78.5	0
	5.4	78.5	0		5.4	78.5	0
	5.5	78.5	0		5.5	78.5	0
	5.6	78.5	0		5.6	78.5	0
	5.7	78.5	0		5.7	78.5	0
	5.8	78.5	0		5.8	78.5	0
	5.9	78.5	0		5.9	78.5	0
	1	79	0		1	79	0
	1.1	79	0		1.1	79	0
	1.2	79	0		1.2	79	0
	1.3	79	0		1.3	79	0
	1.4	79	0		1.4	79	0
	1.5	79	0		1.5	79	0
	1.6	79	0		1.6	79	0
	1.7	79	0		1.7	79	0
	1.8	79	0		1.8	79	0
	1.9	79	0		1.9	79	0
	2	79	0		2	79	0
	2.1	79	0		2.1	79	0
	2.2	79	0		2.2	79	0
	2.3	79	0		2.3	79	0
	2.4	79	0		2.4	79	0
	2.5	79	0		2.5	79	0
	2.6	79	0		2.6	79	2
	2.7	79	13		2.7	79	12
	2.8	79	39		2.8	79	35
	2.9	79	39		2.9	79	38
	3	79	25		3	79	28
	3.1	79	6		3.1	79	15
	3.2	79	2		3.2	79	3
	3.3	79	2		3.3	79	4
	3.4	79	0		3.4	79	1
	3.5	79	0		3.5	79	0
	3.6	79	0		3.6	79	0
	3.7	79	0		3.7	79	0
	3.8	79	0		3.8	79	0
	3.9	79	0		3.9	79	0
	4	79	0		4	79	0
	4.1	79	0		4.1	79	0
	4.2	79	0		4.2	79	0
	4.3	79	0		4.3	79	0
	4.4	79	0		4.4	79	0
	4.5	79	0		4.5	79	0
	4.6	79	0		4.6	79	0
	4.7	79	0		4.7	79	0
	4.8	79	0		4.8	79	0
	4.9	79	0		4.9	79	0
	5	79	0		5	79	0
	5.1	79	0		5.1	79	0
	5.2	79	0		5.2	79	0
	5.3	79	0		5.3	79	0
	5.4	79	0		5.4	79	0
	5.5	79	0		5.5	79	0
	5.6	79	0		5.6	79	0
	5.7	79	0		5.7	79	0
	5.8	79	0		5.8	79	0
	5.9	79	0		5.9	79	0
	1	79.5	0		1	79.5	0
	1.1	79.5	0		1.1	79.5	0
	1.2	79.5	0		1.2	79.5	0
	1.3	79.5	0		1.3	79.5	0
	1.4	79.5	0		1.4	79.5	0
	1.5	79.5	0		1.5	79.5	0
	1.6	79.5	0		1.6	79.5	0
	1.7	79.5	0		1.7	79.5	0
	1.8	79.5	0		1.8	79.5	0
	1.9	79.5	0		1.9	79.5	0
	2	79.5	0		2	79.5	0
	2.1	79.5	0		2.1	79.5	0
	2.2	79.5	0		2.2	79.5	0
	2.3	79.5	0		2.3	79.5	0
	2.4	79.5	0		2.4	79.5	0
	2.5	79.5	0		2.5	79.5	0
	2.6	79.5	2		2.6	79.5	2
	2.7	79.5	9		2.7	79.5	14
	2.8	79.5	48		2.8	79.5	31
	2.9	79.5	50		2.9	79.5	32
	3	79.5	19		3	79.5	20
	3.1	79.5	6		3.1	79.5	16
	3.2	79.5	5		3.2	79.5	6
	3.3	79.5	1		3.3	79.5	0
	3.4	79.5	0		3.4	79.5	0
	3.5	79.5	1		3.5	79.5	0
	3.6	79.5	0		3.6	79.5	0
	3.7	79.5	0		3.7	79.5	0
	3.8	79.5	0		3.8	79.5	0
	3.9	79.5	0		3.9	79.5	0
	4	79.5	0		4	79.5	0
	4.1	79.5	0		4.1	79.5	0
	4.2	79.5	0		4.2	79.5	0
	4.3	79.5	0		4.3	79.5	0
	4.4	79.5	0		4.4	79.5	0
	4.5	79.5	0		4.5	79.5	0
	4.6	79.5	0		4.6	79.5	0
	4.7	79.5	0		4.7	79.5	0
	4.8	79.5	0		4.8	79.5	0
	4.9	79.5	0		4.9	79.5	0
	5	79.5	0		5	79.5	0
	5.1	79.5	0		5.1	79.5	0
	5.2	79.5	0		5.2	79.5	0
	5.3	79.5	0		5.3	79.5	0
	5.4	79.5	0		5.4	79.5	0
	5.5	79.5	0		5.5	79.5	0
	5.6	79.5	0		5.6	79.5	0
[truncated: 4,003 more rows]

## Sheet: Fig2-b
	Computed titration curves for key amino acid residues of CALB generated by constant-pH neMD/MC simulations
		Lys136		Glu81		Glu294		Asp134
	pH	prot-frac	err	prot-frac	err	prot-frac	err	prot-frac	err
	2	1	0	0.9998	0	1	0	1	0
	2.2	1	0	0.9997	0.0001	1	0	1	0
	2.4	1	0	0.9995	0.0001	1	0	1	0
	2.6	1	0	0.9993	0.0001	1	0	1	0
	2.8	1	0	0.9989	0.0002	1	0	1	0
	3	1	0	0.9983	0.0002	1	0	1	0
	3.2	1	0	0.9971	0.0003	1	0	1	0
	3.4	1	0	0.9944	0.0004	1	0	1	0
	3.6	1	0	0.9888	0.0006	1	0	1	0
	3.8	1	0	0.9783	0.0009	1	0	1	0
	4	1	0	0.9612	0.0013	1	0	1	0
	4.2	1	0	0.9379	0.0016	0.9999	0	1	0
	4.4	1	0	0.9108	0.0019	0.9994	0.0001	1	0
	4.6	1	0	0.8788	0.0021	0.9982	0.0002	0.9998	0
	4.8	1	0	0.8318	0.0023	0.9957	0.0004	0.9991	0.0001
	5	1	0	0.757	0.0026	0.9918	0.0005	0.9978	0.0002
	5.2	1	0	0.6546	0.0028	0.9864	0.0006	0.9958	0.0003
	5.4	0.9999	0	0.5365	0.0029	0.9787	0.0007	0.9928	0.0004
	5.6	0.9997	0	0.4167	0.0028	0.9677	0.0007	0.9882	0.0004
	5.8	0.9993	0	0.3077	0.0025	0.9514	0.0009	0.9808	0.0005
	6	0.9986	0.0001	0.2178	0.0021	0.9272	0.001	0.9692	0.0006
	6.2	0.9974	0.0001	0.1496	0.0017	0.892	0.0013	0.9515	0.0008
	6.4	0.9955	0.0002	0.1008	0.0013	0.8418	0.0016	0.9251	0.001
	6.6	0.9926	0.0003	0.0674	0.001	0.7734	0.002	0.8868	0.0014
	6.8	0.9884	0.0005	0.0452	0.0008	0.6855	0.0024	0.8332	0.0018
	7	0.9823	0.0006	0.0305	0.0007	0.5809	0.0026	0.7617	0.0021
	7.2	0.9731	0.0007	0.0208	0.0006	0.4669	0.0026	0.6719	0.0024
	7.4	0.9588	0.0009	0.0144	0.0005	0.3541	0.0025	0.567	0.0026
	7.6	0.9359	0.0011	0.01	0.0004	0.2529	0.0022	0.4549	0.0026
	7.8	0.9003	0.0014	0.0071	0.0004	0.171	0.0018	0.3467	0.0025
	8	0.8474	0.0018	0.0052	0.0003	0.1108	0.0014	0.2524	0.0022
	8.2	0.7743	0.0022	0.004	0.0003	0.0702	0.0011	0.1775	0.0019
	8.4	0.6813	0.0026	0.003	0.0003	0.0446	0.0009	0.122	0.0016
	8.6	0.5725	0.0028	0.0022	0.0002	0.0292	0.0007	0.0825	0.0013
	8.8	0.4562	0.0029	0.0015	0.0002	0.0199	0.0007	0.0549	0.0011
	9	0.3427	0.0027	0.0009	0.0001	0.014	0.0006	0.0359	0.0009
	9.2	0.2421	0.0024	0.0005	0.0001	0.0098	0.0005	0.0237	0.0008
	9.4	0.162	0.0021	0.0002	0.0001	0.0063	0.0004	0.0168	0.0007
	9.6	0.1044	0.0018	0.0001	0	0.0036	0.0003	0.013	0.0007
	9.8	0.0652	0.0015	0	0	0.0016	0.0002	0.01	0.0006
	10	0.0386	0.0012	0	0	0.0005	0.0001	0.0065	0.0005
	10.2	0.0225	0.0009	0	0	0.0002	0	0.0035	0.0004
	10.4	0.0141	0.0007	0	0	0.0003	0.0001	0.0016	0.0002
	10.6	0.0094	0.0006	0	0	0.0006	0.0002	0.0007	0.0001
	10.8	0.006	0.0005	0	0	0.0007	0.0002	0.0002	0.0001
	11	0.0039	0.0003	0	0	0.0007	0.0002	0.0001	0
	11.2	0.003	0.0003	0	0	0.0005	0.0001	0	0
	11.4	0.0024	0.0003	0	0	0.0003	0.0001	0	0
	11.6	0.002	0.0002	0	0	0.0002	0.0001	0	0
	11.8	0.0015	0.0002	0	0	0.0001	0	0	0
	12	0.0011	0.0001	0	0	0	0	0	0
	12.2	0.0008	0.0001	0	0	0	0	0	0
	12.4	0.0005	0.0001	0	0	0	0	0	0
	12.6	0.0003	0	0	0	0	0	0	0
	12.8	0.0002	0	0	0	0	0	0	0

## Sheet: Fig3
	Time dependence evolution of the distance between the centre of mass of the substrate and the oxyanion hole along the unconstraint MD simulation
		MHET(-)		MHET
	Time /ns	pH5	pH9	pH5
	0.1	2.9608	3.3814	3.9958
	0.2	5.0904	4.1384	4.0155
	0.3	3.1789	4.9858	3.4549
	0.4	3.5475	5.7004	4.0267
	0.5	3.4381	4.9556	4.4186
	0.6	3.5614	6.0355	3.8652
	0.7	5.7949	5.9743	4.4606
	0.8	3.7634	5.0744	4.1151
	0.9	3.7758	6.8509	4.5643
	1	3.2518	5.8947	4.7026
	1.1	3.9702	6.3219	4.5102
	1.2	5.0762	5.7066	4.6493
	1.3	4.5865	7.0514	4.2475
	1.4	3.6028	5.1609	4.5171
	1.5	3.5339	4.7305	3.2897
	1.6	3.3506	5.3755	3.084
	1.7	3.6382	4.5737	2.9812
	1.8	3.3524	4.8598	2.9395
	1.9	4.7099	5.9601	3.2193
	2	4.0311	5.9113	3.0475
	2.1	3.9371	7.4211	3.291
	2.2	3.7111	6.5682	3.152
	2.3	3.8188	6.291	3.4808
	2.4	3.9089	6.5739	3.2384
	2.5	3.6311	7.5915	3.7331
	2.6	3.7123	7.7333	3.3821
	2.7	3.9781	8.7329	3.0483
	2.8	3.6746	7.946	3.2721
	2.9	3.7029	8.3372	3.0007
	3	4.0573	9.6057	3.2486
	3.1	4.1039	9.926	3.4136
	3.2	3.7393	9.0507	3.127
	3.3	4.4502	9.0574	3.3216
	3.4	5.3986	8.8392	3.0272
	3.5	5.1639	10.6963	3.2985
	3.6	4.6511	9.0795	3.0769
	3.7	3.9266	10.0843	3.0212
	3.8	3.7961	9.7571	3.1169
	3.9	5.2624	9.1389	3.0934
	4	5.6564	10.2971	3.1197
	4.1	5.2662	10.6765	3.2466
	4.2	4.2009	10.2069	2.9774
	4.3	4.186	10.6451	3.0586
	4.4	3.6813	9.0604	2.9923
	4.5	4.2289	9.2469	3.0332
	4.6	3.9979	10.62	3.3034
	4.7	4.7214	9.4818	3.1534
	4.8	4.5056	8.8996	2.9517
	4.9	3.9951	8.5571	2.8449
	5	3.7362	8.7897	3.2114
	5.1	4.0771	8.3407	2.9137
	5.2	5.632	7.946	2.9568
	5.3	4.1147	9.4508	3.439
	5.4	4.9772	8.343	3.1267
	5.5	5.275	8.0591	2.9523
	5.6	4.8424	8.4294	3.4992
	5.7	5.3017	10.4389	3.3019
	5.8	5.173	9.9954	3.0566
	5.9	5.6061	10.0227	3.3035
	6	5.8171	9.5441	3.2252
	6.1	5.2473	9.6691	3.2118
	6.2	5.4772	9.7861	2.9199
	6.3	6.0919	9.4274	3.7379
	6.4	6.1871	10.5746	3.1192
	6.5	6.0175	10.4219	3.1177
	6.6	6.2016	10.6725	2.9324
	6.7	5.4087	9.7909	3.0221
	6.8	5.5254	9.796	3.0867
	6.9	5.7574	9.5085	3.2192
	7	5.2042	9.4893	3.2246
	7.1	5.7085	9.6737	3.4331
	7.2	5.8265	8.8304	2.8228
	7.3	5.4492	9.744	3.3322
	7.4	5.3707	10.0017	3.2954
	7.5	5.998	10.8277	3.3279
	7.6	6.0371	9.6237	3.0672
	7.7	6.1503	9.1374	3.1634
	7.8	5.7552	8.5366	3.0808
	7.9	6.3717	10.6524	2.9742
	8	5.8164	9.3735	3.0003
	8.1	5.3535	10.5298	3.4038
	8.2	5.2752	9.9748	3.0997
	8.3	5.6533	9.0787	2.9665
	8.4	5.2743	9.3424	3.1874
	8.5	5.7855	8.7372	2.8706
	8.6	5.9522	9.5554	3.1846
	8.7	5.6511	9.87	3.4816
	8.8	6.0317	11.0878	3.2991
	8.9	5.5821	10.351	3.2722
	9	6.1102	10.3863	3.1354
	9.1	5.6965	9.703	3.2188
	9.2	5.6618	10.9397	2.9769
	9.3	5.8124	10.6431	3.408
	9.4	5.5972	10.0929	3.1224
	9.5	4.9883	10.6469	3.0233
	9.6	5.2062	10.7977	3.7798
	9.7	5.723	10.2745	3.1873
	9.8	6.1459	9.8426	2.9615
	9.9	5.5461	10.3141	2.98
	10	5.6412	11.4292	3.3441
	10.1	4.9373	10.1235	3.2655
	10.2	5.4531	11.0313	3.7335
	10.3	5.4176	9.6437	3.0106
	10.4	5.0704	9.6491	3.0377
	10.5	5.5819	9.0138	3.2988
	10.6	5.391	9.7554	3.6665
	10.7	6.0809	9.3125	3.217
	10.8	4.9668	9.1331	3.371
	10.9	5.873	9.6051	3.3601
	11	5.2901	9.5046	3.4523
	11.1	5.4582	8.5731	3.4012
	11.2	5.3664	9.1965	2.918
	11.3	5.3442	9.3422	3.6508
	11.4	5.6117	9.6229	3.0575
	11.5	4.6961	9.2882	3.5595
	11.6	5.6932	9.6544	3.6394
	11.7	5.5649	10.6199	3.5461
	11.8	6.4296	8.2124	2.962
	11.9	5.5754	9.3621	3.3949
	12	4.8268	9.1953	3.0503
	12.1	6.0938	8.2307	3.5727
	12.2	5.7903	8.1845	3.2621
	12.3	5.3179	8.5045	3.0634
	12.4	5.7163	8.4121	3.107
	12.5	5.7244	8.3208	3.3524
	12.6	5.4156	9.5552	2.8094
	12.7	5.0034	10.4164	3.276
	12.8	6.0547	9.7476	3.1805
	12.9	5.3748	9.5254	3.1933
	13	6.0366	10.611	3.7541
	13.1	5.5963	11.109	3.5166
	13.2	5.4612	9.8841	3.3573
	13.3	5.2496	12.8249	3.6716
	13.4	5.741	11.1236	3.3151
	13.5	5.7129	12.385	3.2109
	13.6	5.7387	12.7856	2.869
	13.7	5.7123	13.456	3.2517
	13.8	5.5208	11.7692	3.3305
	13.9	4.9281	13.519	2.8707
	14	5.7261	12.1	3.2051
	14.1	4.8778	14.8217	3.1931
	14.2	5.8367	12.1881	3.5541
	14.3	5.7636	11.7626	3.4416
	14.4	5.5416	14.755	3.5255
	14.5	5.4499	12.1785	3.8666
	14.6	5.4203	12.5867	3.7683
	14.7	6.2319	12.5076	3.6633
	14.8	6.2342	11.2396	3.5688
	14.9	5.6595	11.1904	3.4617
	15	5.8263	11.1692	3.4994
	15.1	5.8426	12.1961	3.6706
	15.2	5.7155	10.2864	3.6533
	15.3	5.697	11.0854	3.9961
	15.4	5.5277	11.5618	3.5405
	15.5	5.7265	10.6853	3.7486
	15.6	5.8299	10.8342	3.7182
	15.7	5.4261	10.6296	3.6161
	15.8	5.8249	11.421	3.5534
	15.9	5.8776	10.268	3.573
	16	6.011	11.02	3.7081
	16.1	5.3722	9.3807	3.6406
	16.2	5.5627	11.9547	3.6097
	16.3	5.9681	11.0015	3.1793
	16.4	6.0386	11.2159	3.7146
	16.5	5.3589	12.403	4.3463
	16.6	5.5409	10.5219	3.7526
	16.7	6.0091	9.0274	3.5839
	16.8	6.1101	9.4429	3.3815
	16.9	5.9871	9.3528	3.8233
	17	6.0349	8.8578	3.9658
	17.1	5.3919	9.6571	3.3308
	17.2	5.9805	9.9423	3.7397
	17.3	5.8407	8.8627	3.5145
	17.4	5.7827	9.7887	4.4388
	17.5	6.0314	10.642	3.6853
	17.6	6.0166	10.4122	3.6006
	17.7	6.1311	10.5087	3.8875
	17.8	6.8755	10.0885	3.6003
	17.9	6.4432	11.9905	3.2337
	18	7.2911	10.9006	3.6174
	18.1	6.3043	11.5906	3.4696
	18.2	5.6949	12.8816	3.9242
	18.3	6.0778	13.274	3.3157
	18.4	7.6912	13.2074	3.6638
	18.5	5.9131	13.0133	3.7608
	18.6	6.0807	12.9189	3.6647
	18.7	6.212	13.5533	3.6947
	18.8	6.0495	13.5001	4.1472
	18.9	6.0683	11.6541	3.135
	19	6.3137	12.9406	3.4317
	19.1	6.5147	13.3601	3.565
	19.2	7.1299	14.386	3.5924
	19.3	6.9925	15.9168	3.6517
	19.4	7.2639	16.7689	3.2088
	19.5	6.7271	15.0206	3.7147
	19.6	7.8719	16.0808	3.5072
	19.7	6.1625	16.3218	3.7684
	19.8	6.4018	14.5051	3.6738
	19.9	6.6403	15.4758	3.8752
	20	7.2466	14.9917	4.044
	20.1	6.5791	15.2327	3.764
	20.2	5.8939	14.0506	3.8161
	20.3	6.2608	15.9111	4.3151
	20.4	6.6904	13.9033	3.8267
	20.5	6.1018	15.1791	3.6229
	20.6	6.3541	15.4625	3.8556
	20.7	5.7135	14.1125	3.6869
	20.8	6.0973	15.7208	4.1031
	20.9	6.4426	16.4554	3.8984
	21	6.4419	16.8415	3.7467
	21.1	6.0361	19.7571	3.8677
	21.2	5.8257	22.2093	3.7917
	21.3	6.565	24.1505	3.8558
	21.4	6.0827	24.9186	3.9309
	21.5	6.4303	26.4926	3.8674
	21.6	6.4585	25.9334	3.8922
	21.7	6.1266	26.8245	3.8397
	21.8	5.6465	22.9455	3.6856
	21.9	5.5302	22.8532	3.6892
	22	6.0878	22.9287	3.6998
	22.1	5.8269	22.6137	3.8622
	22.2	6.956	23.9308	3.9916
	22.3	6.1128	23.3513	3.6153
	22.4	6.9054	23.3548	3.6178
	22.5	7.6342	24.8173	3.7337
	22.6	6.6153	25.3274	3.7976
	22.7	6.5012	23.631	4.1997
	22.8	6.7474	23.9388	3.6776
	22.9	6.5445	22.6278	3.7486
	23	6.7585	22.414	3.9297
	23.1	6.2687	22.2396	3.8035
	23.2	7.6015	26.1148	3.7236
	23.3	6.1305	26.9931	3.6986
	23.4	6.3734	25.0546	3.9296
	23.5	6.453	22.984	3.9347
	23.6	7.1327	23.8361	3.9488
	23.7	7.3109	21.2506	3.793
	23.8	6.8824	22.3263	3.9269
	23.9	6.9343	22.8133	3.5709
	24	6.4278	21.8348	3.7461
	24.1	6.6654	23.2109	3.8689
	24.2	5.5386	23.9639	3.4583
	24.3	6.6289	24.9939	3.4787
	24.4	7.0419	22.7928	3.8991
	24.5	6.5854	21.72	3.8843
	24.6	6.2916	22.925	3.9064
	24.7	6.407	21.7544	3.9919
	24.8	5.6365	22.5035	4.0992
	24.9	5.7631	22.001	3.8002
	25	6.1231	22.564	3.6706
	25.1	5.786	21.2785	3.7074
	25.2	6.9446	21.755	3.6584
	25.3	6.1847	22.7376	3.8288
	25.4	5.9831	23.3702	3.8085
	25.5	6.3497	22.5805	3.8445
	25.6	6.2251	22.0176	3.6625
	25.7	5.7431	22.7273	3.5738
	25.8	6.4846	22.2275	3.6417
	25.9	5.9318	23.3989	3.4801
	26	5.8528	23.6261	3.3882
	26.1	6.1684	23.0168	3.5747
	26.2	6.4361	23.1553	3.6079
	26.3	6.2402	24.2747	3.725
	26.4	5.9323	22.0904	3.9631
	26.5	6.3763	24.8041	3.6944
	26.6	5.8347	22.5107	3.1791
	26.7	5.9679	23.7639	3.7615
	26.8	6.0659	23.2204	3.7115
	26.9	7.0991	24.0618	3.7487
	27	5.6817	22.3978	3.8067
	27.1	6.1284	25.2525	3.8941
	27.2	5.5312	21.8534	4.1509
	27.3	5.8549	22.0669	3.9454
	27.4	5.9896	22.2965	3.8236
	27.5	6.5169	22.4301	3.7383
	27.6	6.5078	25.3741	3.9181
	27.7	5.667	23.4107	3.7726
	27.8	6.3007	24.5856	3.8029
	27.9	6.0976	21.8568	3.8462
	28	5.9414	23.1856	3.5376
	28.1	6.0218	23.3871	3.8456
	28.2	6.0707	21.6784	3.6717
	28.3	6.482	22.5908	3.7913
	28.4	6.5064	20.2926	3.9411
	28.5	6.2301	23.1406	3.8766
	28.6	5.6983	21.6621	4.3157
	28.7	5.8091	21.6894	4.1053
	28.8	6.3361	20.3959	3.6467
	28.9	5.5938	19.1688	3.4882
	29	5.8847	20.759	4.6758
	29.1	5.8903	20.6256	4.0526
	29.2	5.7843	19.7968	3.7233
	29.3	6.067	22.0762	3.8737
	29.4	5.8206	21.1807	4.1701
	29.5	6.2252	20.708	4.0033
	29.6	5.9171	21.6113	3.9887
	29.7	6.4373	19.7206	3.9087
	29.8	5.5071	21.9037	3.7128
	29.9	5.7303	22.4421	3.9268
	30	7.0846	22.0049	3.7596

## Sheet: Fig4
	Free energy profile of the hydrolysis of BHET
		ΔG	RC	TS1	I1	TS2	I2	TS3	I3	TS4	PC
		pH5	0	9.26252	4.49732	6.86274	-9.73033	5.30313	3.19377	7.3825	-4.80563
		pH9	0	13.1798	10.0965	13.4319	-11.5216	4.1267	0.328207	6.47891	-7.12545

## Sheet: Figure 5a
Figure 5a:	pH dependence of CALB hydrolysis of crude BHET. Time courses of the pH-controlled hydrolysis of BHET crude from chemical PET depolymerization at pH 5
								Concentration (mM)
							Time (h)	BHET	SD-BHET	MHET	SD-MHET	TPA	SD-TPA	BLK_BHET	BLK_MHET	BLK_TPA
							0	10	0	0	0	0	0	10	0	0
							0.5	6.90346	0.13835	3.56666	0.57136	0.55736	0.0753	9.40064	0.59936	0
							1	4.39299	0.4805	3.79881	0.41356	1.12343	0.12594	9.40064	0.64577	0
							2	2.74115	0.31676	4.35078	0.57713	3.72255	0.51687	9.40064	0.62011	0
							4	0.72354	0.06414	1.18795	0.18006	6.25657	1.09384	9.40064	0.57651	0
							8	0.48964	0.00973	0.48171	0.01435	6.7257	1.2338	9.55502	0.60123	0

## Sheet: Figure 5b
Figure 5b:	pH dependence of CALB hydrolysis of crude BHET. Time courses of the pH-controlled hydrolysis of BHET crude from chemical PET depolymerization at pH 9
								mM	mM	mM	mM	mM	mM	mM	mM	mM
							Time (h)	BHET	SD-BHET	MHET	SD-MHET	TPA	SD-TPA	BLK_BHET	BLK_MHET	BLK_TPA
							0	10	0	0	0	0	0	10	0	0
							0.5	6.02349	0.76606	3.62691	0.44167	0.15755	0.00524	9.69271	1.27186	0
							1	3.71984	0.1582	5.04964	0.28579	0.16671	0.00982	9.69271	2.04891	0
							2	1.87835	0	8.99916	0	0.25572	0	9.69271	2.04374	0
							4	0.5669	0.01081	9.13749	0.03992	0.30027	0.000392945	7.2079	3.17086	0
							8	0.47939	0.01447	7.78382	0.21992	0.3087	0.0985	5.39947	4.49302	0

## Sheet: Figure 5c
Figure 5c:	pH dependence of CALB hydrolysis of crude BHET at pH 5
	MHET %
Cycle	R1	R2	Average	Standard deviation
1	4.6	5.35	4.975	0.53033
2	3.8	4.1	3.95	0.212132
3	4.8	5.3	5.05	0.353553
4	3.8	4.8	4.3	0.707107
5	4.1	4.3	4.2	0.141421
6	2.7	3.8	3.25	0.777817
7	4.2	3.65	3.925	0.388909
8	3.2	2.6	2.9	0.424264
	TPA %
Cycle	R1	R2	Average	Standard deviation
1	91.5	96.4	93.95	3.46482
2	94.03	95.8	94.915	1.25158
3	92	97.1	94.55	3.60624
4	95.7	99.2	97.45	2.47487
5	97	92	94.5	3.53553
6	99	93.05	96.025	4.20729
7	93.1	97.4	95.25	3.04056
8	94.7	97.5	96.1	1.9799

## Sheet: Figure 5d
Figure 5d:	pH dependence of CALB hydrolysis of crude BHET at pH 9
	MHET %
Cycle	R1	R2	Average	Standard deviation
1	94.8	95.5	95.15	0.494975
2	105.9	88.7	97.3	12.1622
3	104.3	97.6	100.95	4.73762
4	93.2	107.2	100.2	9.89949
5	111.3	97.1	104.2	10.0409
6	96.1	101.4	98.75	3.74767
7	104.8	86.1	95.45	13.2229
8	98.5	102.9	100.7	3.11127
	TPA %
Cycle	R1	R2	Average	Standard deviation
1	3.4	3.2	3.3	0.141421
2	5.3	3.7	4.5	1.13137
3	3.8	3.6	3.7	0.141421
4	4.1	5.4	4.75	0.919239
5	4.1	4.6	4.35	0.353553
6	3.3	7	5.15	2.6163
7	1.8	7.9	4.85	4.31335
8	10.3	5.2	7.75	3.60624

## Sheet: SI Figure 1
Supplementary Figure 1:		SDS-page gel

[truncated: 39 more sheets: SI Figure 2, SI Figure 3a, SI Figure 3b, SI Figure 3c, SI Figure 3d, SI Figure 4a, SI Figure 4b, SI Figure 4c, SI Figure 4d, SI Figure 4e, SI Figure 4f, SI Figure 5a, SI Figure 5b, SI Figure 5c, SI Figure 5d, SI Figure 5e, SI Figure 5f, SI Figure 6, SI Figure 7, SI Figure 8a …]
